# Supplementary material for: Development of genic SSR marker resources from RNA-seq data in Camellia japonica and their application in the genus Camellia
Source: Sci Rep. 2021 May 10;11:9919. doi: 10.1038/s41598-021-89350-w (PMC8110538; doi:10.1038/s41598-021-89350-w)
Supplement: Supplementary file 1 — Supplementary Information 1. [file 41598_2021_89350_MOESM1_ESM.xlsx]

## Sheet: Table S1
	Supplementary Table 1. SSR-containing transcription factor genes.
	Gene ID	A. thaliana orthologue	E-value	Family	Short_description
	c117311_g1	AT5G57390.1	1e-139	AP2	AINTEGUMENTA-like 5
	c121428_g1	AT4G37750.1	4e-48	AP2	Integrase-type DNA-binding superfamily protein
	c129367_g1	AT4G36920.2	2e-77	AP2	Integrase-type DNA-binding superfamily protein
	c123042_g2	AT2G28550.2	6e-65	AP2	related to AP2.7
	c110833_g1	AT4G37750.1	1e-20	AP2	Integrase-type DNA-binding superfamily protein
	c124730_g3	AT5G17430.1	3e-16	AP2	Integrase-type DNA-binding superfamily protein
	c129847_g2	AT4G37750.1	2e-108	AP2	Integrase-type DNA-binding superfamily protein
	c123409_g1	AT1G30330.1	2e-39	ARF	auxin response factor 6
	c108959_g1	AT5G62000.4	7e-120	ARF	auxin response factor 2
	c122680_g3	AT4G30080.1	0	ARF	auxin response factor 16
	c102787_g1	AT5G62000.4	9e-15	ARF	auxin response factor 2
	c124741_g2	AT5G60450.1	2e-31	ARF	auxin response factor 4
	c119201_g3	AT1G19220.1	4e-143	ARF	auxin response factor 19
	c129429_g3	AT5G37020.2	4e-85	ARF	auxin response factor 8
	c127550_g1	AT4G23980.2	4e-113	ARF	auxin response factor 9
	c106393_g2	AT2G33860.1	5e-36	ARF	Transcriptional factor B3 family protein / auxin-responsive factor AUX/IAA-related
	c122651_g6	AT1G19220.1	0	ARF	auxin response factor 19
	c123974_g1	AT4G30080.1	1e-166	ARF	auxin response factor 16
	c131167_g1	AT1G19220.1	5e-156	ARF	auxin response factor 19
	c123343_g1	AT4G18020.6	4e-46	ARR-B	CheY-like two-component responsive regulator family protein
	c125983_g1	AT5G07210.1	2e-11	ARR-B	response regulator 21
	c119882_g2	AT2G01760.1	2e-12	ARR-B	response regulator 14
	c132405_g1	AT2G25180.1	2e-130	ARR-B	response regulator 12
	c129567_g3	AT1G67710.1	3e-92	ARR-B	response regulator 11
	c116427_g3	AT4G16110.1	8e-32	ARR-B	response regulator 2
	c117860_g2	AT5G66980.1	5e-15	B3	AP2/B3-like transcriptional factor family protein
	c131308_g4	AT3G19184.1	5e-39	B3	AP2/B3-like transcriptional factor family protein
	c116919_g2	AT2G24680.1	1e-23	B3	transcriptional factor B3 family protein
	c107148_g1	AT4G21550.1	2e-35	B3	VP1/ABI3-like 3
	c131882_g1	AT3G53310.1	2e-13	B3	AP2/B3-like transcriptional factor family protein
	c132934_g1	AT5G06250.2	8e-52	B3	AP2/B3-like transcriptional factor family protein
	c124089_g1	AT2G46870.1	6e-62	B3	AP2/B3-like transcriptional factor family protein
	c130921_g1	AT4G32010.1	2e-146	B3	HSI2-like 1
	c125818_g1	AT3G19184.1	5e-28	B3	AP2/B3-like transcriptional factor family protein
	c119785_g2	AT4G33280.1	9e-68	B3	AP2/B3-like transcriptional factor family protein
	c33696_g1	AT3G19184.1	1e-14	B3	AP2/B3-like transcriptional factor family protein
	c103316_g1	AT5G66980.1	1e-20	B3	AP2/B3-like transcriptional factor family protein
	c92429_g1	AT3G26790.1	2e-26	B3	AP2/B3-like transcriptional factor family protein
	c123514_g1	AT5G42700.1	9e-27	B3	AP2/B3-like transcriptional factor family protein
	c111771_g1	AT2G24645.1	1e-21	B3	Transcriptional factor B3 family protein
	c125805_g5	AT2G21240.2	3e-100	BBR-BPC	basic pentacysteine 4
	c126771_g1	AT2G35550.4	4e-50	BBR-BPC	basic pentacysteine 7
	c110621_g1	AT1G14685.3	2e-80	BBR-BPC	basic pentacysteine 2
	c129165_g3	AT5G42520.1	2e-136	BBR-BPC	basic pentacysteine 6
	c129085_g1	AT1G78700.1	1e-23	BES1	BES1/BZR1 homolog 4
	c132170_g4	AT2G45880.1	5e-68	BES1	beta-amylase 7
	c125879_g3	AT2G45880.1	6e-63	BES1	beta-amylase 7
	c131884_g6	AT2G45880.1	8e-81	BES1	beta-amylase 7
	c125907_g3	AT1G75080.2	3e-78	BES1	Brassinosteroid signalling positive regulator (BZR1) family protein
	c121831_g2	AT3G26744.4	2e-103	bHLH	basic helix-loop-helix (bHLH) DNA-binding superfamily protein
	c106665_g1	AT2G31280.1	1e-14	bHLH	conserved peptide upstream open reading frame 7
	c122932_g2	AT2G40200.1	2e-46	bHLH	basic helix-loop-helix (bHLH) DNA-binding superfamily protein
	c109038_g3	AT4G25400.1	2e-11	bHLH	basic helix-loop-helix (bHLH) DNA-binding superfamily protein
	c125114_g2	AT1G72210.1	7e-70	bHLH	basic helix-loop-helix (bHLH) DNA-binding superfamily protein
	c111531_g1	AT4G36930.1	5e-43	bHLH	basic helix-loop-helix (bHLH) DNA-binding superfamily protein
	c119783_g2	AT4G00050.1	3e-45	bHLH	basic helix-loop-helix (bHLH) DNA-binding superfamily protein
	c107665_g3	AT4G20970.1	4e-23	bHLH	basic helix-loop-helix (bHLH) DNA-binding superfamily protein
	c120347_g3	AT1G35460.1	3e-71	bHLH	basic helix-loop-helix (bHLH) DNA-binding superfamily protein
	c109038_g2	AT5G51790.1	6e-23	bHLH	basic helix-loop-helix (bHLH) DNA-binding superfamily protein
	c95528_g1	AT1G72210.1	2e-57	bHLH	basic helix-loop-helix (bHLH) DNA-binding superfamily protein
	c122932_g3	AT2G40200.1	2e-39	bHLH	basic helix-loop-helix (bHLH) DNA-binding superfamily protein
	c122336_g2	AT4G09820.1	4e-47	bHLH	basic helix-loop-helix (bHLH) DNA-binding superfamily protein
	c126536_g2	AT5G38860.1	2e-33	bHLH	BES1-interacting Myc-like protein 3
	c130928_g3	AT4G16430.1	3e-97	bHLH	basic helix-loop-helix (bHLH) DNA-binding superfamily protein
	c129507_g5	AT2G31220.1	9e-86	bHLH	basic helix-loop-helix (bHLH) DNA-binding superfamily protein
	c123787_g3	AT4G00050.1	6e-32	bHLH	basic helix-loop-helix (bHLH) DNA-binding superfamily protein
	c127549_g2	AT1G10120.1	2e-38	bHLH	basic helix-loop-helix (bHLH) DNA-binding superfamily protein
	c109525_g1	AT3G06590.2	1e-29	bHLH	basic helix-loop-helix (bHLH) DNA-binding superfamily protein
	c131575_g4	AT3G06590.2	3e-35	bHLH	basic helix-loop-helix (bHLH) DNA-binding superfamily protein
	c71095_g1	AT2G22760.1	8e-30	bHLH	basic helix-loop-helix (bHLH) DNA-binding superfamily protein
	c120783_g3	AT2G43140.2	5e-39	bHLH	basic helix-loop-helix (bHLH) DNA-binding superfamily protein
	c107922_g1	AT1G10610.1	9e-36	bHLH	basic helix-loop-helix (bHLH) DNA-binding superfamily protein
	c121289_g1	AT3G07340.1	4e-22	bHLH	basic helix-loop-helix (bHLH) DNA-binding superfamily protein
	c127421_g4	AT4G17880.1	1e-22	bHLH	Basic helix-loop-helix (bHLH) DNA-binding family protein
	c123952_g1	AT2G31280.2	3e-13	bHLH	conserved peptide upstream open reading frame 7
	c118048_g3	AT5G54680.1	6e-68	bHLH	basic helix-loop-helix (bHLH) DNA-binding superfamily protein
	c123551_g1	AT1G32640.1	9e-131	bHLH	Basic helix-loop-helix (bHLH) DNA-binding family protein
	c17597_g1	AT5G01310.1	9e-34	bHLH	APRATAXIN-like
	c122330_g3	AT4G29100.1	2e-27	bHLH	basic helix-loop-helix (bHLH) DNA-binding superfamily protein
	c112534_g6	AT4G00050.1	5e-27	bHLH	basic helix-loop-helix (bHLH) DNA-binding superfamily protein
	c122998_g6	AT4G09820.1	2e-108	bHLH	basic helix-loop-helix (bHLH) DNA-binding superfamily protein
	c125105_g3	AT4G02590.3	2e-50	bHLH	basic helix-loop-helix (bHLH) DNA-binding superfamily protein
	c130843_g1	AT2G31730.1	2e-19	bHLH	basic helix-loop-helix (bHLH) DNA-binding superfamily protein
	c116770_g5	AT2G42280.1	7e-42	bHLH	basic helix-loop-helix (bHLH) DNA-binding superfamily protein
	c113650_g1	AT5G41315.1	5e-157	bHLH	basic helix-loop-helix (bHLH) DNA-binding superfamily protein
	c101548_g2	AT4G20970.1	6e-32	bHLH	basic helix-loop-helix (bHLH) DNA-binding superfamily protein
	c110041_g1	AT4G20970.1	2e-16	bHLH	basic helix-loop-helix (bHLH) DNA-binding superfamily protein
	c117327_g6	AT3G20640.1	3e-22	bHLH	basic helix-loop-helix (bHLH) DNA-binding superfamily protein
	c110868_g1	AT4G17880.1	1e-14	bHLH	Basic helix-loop-helix (bHLH) DNA-binding family protein
	c106425_g1	AT4G34530.1	3e-66	bHLH	cryptochrome-interacting basic-helix-loop-helix 1
	c127964_g3	AT4G30980.1	6e-46	bHLH	LJRHL1-like 2
	c122330_g4	AT4G29100.1	8e-35	bHLH	basic helix-loop-helix (bHLH) DNA-binding superfamily protein
	c122952_g2	AT3G56770.1	1e-26	bHLH	basic helix-loop-helix (bHLH) DNA-binding superfamily protein
	c125058_g1	AT1G68810.1	8e-18	bHLH	basic helix-loop-helix (bHLH) DNA-binding superfamily protein
	c132774_g1	AT5G50915.2	6e-46	bHLH	basic helix-loop-helix (bHLH) DNA-binding superfamily protein
	c96852_g2	AT1G72210.1	5e-31	bHLH	basic helix-loop-helix (bHLH) DNA-binding superfamily protein
	c126517_g4	AT2G42280.1	2e-55	bHLH	basic helix-loop-helix (bHLH) DNA-binding superfamily protein
	c106753_g1	AT3G06590.2	6e-49	bHLH	basic helix-loop-helix (bHLH) DNA-binding superfamily protein
	c109281_g1	AT5G50915.2	9e-39	bHLH	basic helix-loop-helix (bHLH) DNA-binding superfamily protein
	c112116_g1	AT5G43650.1	9e-19	bHLH	basic helix-loop-helix (bHLH) DNA-binding superfamily protein
	c83690_g1	AT1G26945.1	8e-27	bHLH	basic helix-loop-helix (bHLH) DNA-binding superfamily protein
	c111901_g5	AT1G59640.1	4e-23	bHLH	BIG PETAL P
	c116923_g8	AT3G28857.1	2e-40	bHLH	basic helix-loop-helix (bHLH) DNA-binding family protein
	c125665_g5	AT5G65640.1	3e-87	bHLH	beta HLH protein 93
	c124961_g4	AT3G56770.1	5e-54	bHLH	basic helix-loop-helix (bHLH) DNA-binding superfamily protein
	c125400_g1	AT1G26945.1	1e-12	bHLH	basic helix-loop-helix (bHLH) DNA-binding superfamily protein
	c114995_g2	AT2G46810.1	1e-52	bHLH	basic helix-loop-helix (bHLH) DNA-binding superfamily protein
	c124961_g5	AT3G56770.1	3e-28	bHLH	basic helix-loop-helix (bHLH) DNA-binding superfamily protein
	c124560_g2	AT1G69010.1	2e-58	bHLH	BES1-interacting Myc-like protein 2
	c122330_g5	AT4G29100.1	3e-29	bHLH	basic helix-loop-helix (bHLH) DNA-binding superfamily protein
	c123881_g5	AT2G31280.1	3e-37	bHLH	conserved peptide upstream open reading frame 7
	c116923_g7	AT1G26945.1	1e-35	bHLH	basic helix-loop-helix (bHLH) DNA-binding superfamily protein
	c122039_g1	AT4G37850.1	1e-55	bHLH	basic helix-loop-helix (bHLH) DNA-binding superfamily protein
	c127339_g2	AT2G20180.3	7e-21	bHLH	phytochrome interacting factor 3-like 5
	c130303_g3	AT3G26744.4	2e-27	bHLH	basic helix-loop-helix (bHLH) DNA-binding superfamily protein
	c120414_g1	AT1G29950.2	2e-30	bHLH	basic helix-loop-helix (bHLH) DNA-binding superfamily protein
	c118990_g1	AT5G56960.1	5e-72	bHLH	basic helix-loop-helix (bHLH) DNA-binding family protein
	c127328_g2	AT3G57800.2	3e-90	bHLH	basic helix-loop-helix (bHLH) DNA-binding superfamily protein
	c129533_g2	AT3G20640.1	9e-75	bHLH	basic helix-loop-helix (bHLH) DNA-binding superfamily protein
	c125665_g4	AT5G65640.1	5e-89	bHLH	beta HLH protein 93
	c119638_g1	AT1G06850.1	7e-46	bZIP	basic leucine-zipper 52
	c129355_g7	AT2G21230.3	8e-20	bZIP	Basic-leucine zipper (bZIP) transcription factor family protein
	c106834_g1	AT1G08320.3	2e-23	bZIP	bZIP transcription factor family protein
	c119544_g1	AT1G45249.1	3e-37	bZIP	abscisic acid responsive elements-binding factor 2
	c123857_g4	AT4G35040.1	3e-16	bZIP	Basic-leucine zipper (bZIP) transcription factor family protein
	c114063_g5	AT1G43700.1	3e-43	bZIP	VIRE2-interacting protein 1
	c167066_g1	AT1G75390.2	1e-24	bZIP	basic leucine-zipper 44
	c100362_g2	AT1G75390.1	2e-37	bZIP	basic leucine-zipper 44
	c132753_g1	AT1G77920.1	3e-40	bZIP	bZIP transcription factor family protein
	c131350_g2	AT3G56850.1	9e-82	bZIP	ABA-responsive element binding protein 3
	c113277_g1	AT3G51960.1	1e-20	bZIP	basic leucine zipper 24
	c56908_g1	AT2G40620.1	5e-11	bZIP	Basic-leucine zipper (bZIP) transcription factor family protein
	c120571_g3	AT1G45249.1	2e-76	bZIP	abscisic acid responsive elements-binding factor 2
	c102665_g1	AT4G38900.3	8e-94	bZIP	Basic-leucine zipper (bZIP) transcription factor family protein
	c126111_g2	AT1G75390.1	4e-39	bZIP	basic leucine-zipper 44
	c122999_g2	AT3G62420.1	2e-29	bZIP	basic region/leucine zipper motif 53
	c119544_g4	AT1G45249.2	8e-31	bZIP	abscisic acid responsive elements-binding factor 2
	c131009_g8	AT1G58110.2	3e-55	bZIP	Basic-leucine zipper (bZIP) transcription factor family protein
	c123237_g1	AT1G68640.1	1e-153	bZIP	bZIP transcription factor family protein
	c126533_g2	AT1G75390.1	3e-37	bZIP	basic leucine-zipper 44
	c116350_g7	AT1G22070.1	4e-21	bZIP	TGA1A-related gene 3
	c126432_g2	AT4G34590.1	1e-40	bZIP	G-box binding factor 6
	c120968_g4	AT5G44080.1	8e-23	bZIP	Basic-leucine zipper (bZIP) transcription factor family protein
	c127472_g2	AT2G36270.1	5e-26	bZIP	Basic-leucine zipper (bZIP) transcription factor family protein
	c106834_g3	AT1G08320.2	5e-174	bZIP	bZIP transcription factor family protein
	c119005_g1	AT4G36730.2	7e-23	bZIP	G-box binding factor 1
	c119144_g6	AT3G12250.5	4e-13	bZIP	TGACG motif-binding factor 6
	c117554_g3	AT3G58120.1	1e-58	bZIP	Basic-leucine zipper (bZIP) transcription factor family protein
	c119968_g1	AT1G19490.1	3e-21	bZIP	Basic-leucine zipper (bZIP) transcription factor family protein
	c118532_g2	AT4G35900.1	4e-32	bZIP	Basic-leucine zipper (bZIP) transcription factor family protein
	c129457_g2	AT1G06070.1	4e-126	bZIP	Basic-leucine zipper (bZIP) transcription factor family protein
	c154703_g1	AT2G42380.2	6e-16	bZIP	Basic-leucine zipper (bZIP) transcription factor family protein
	c104285_g2	AT2G22850.2	2e-24	bZIP	basic leucine-zipper 6
	c124734_g2	AT2G01940.1	9e-134	C2H2	C2H2-like zinc finger protein
	c174631_g1	AT3G60580.1	8e-30	C2H2	C2H2-like zinc finger protein
	c121825_g4	AT5G66730.1	1e-102	C2H2	C2H2-like zinc finger protein
	c112899_g3	AT5G22890.1	9e-19	C2H2	C2H2 and C2HC zinc fingers superfamily protein
	c122010_g2	AT3G50700.1	2e-32	C2H2	indeterminate(ID)-domain 2
	c98240_g2	AT5G04390.1	3e-39	C2H2	C2H2-type zinc finger family protein
	c127698_g1	AT5G63280.1	2e-33	C2H2	C2H2-like zinc finger protein
	c122769_g3	AT4G02670.1	8e-28	C2H2	indeterminate(ID)-domain 12
	c104737_g1	AT5G57520.1	1e-19	C2H2	zinc finger protein 2
	c112737_g1	AT2G41835.1	8e-20	C2H2	zinc finger (C2H2 type, AN1-like) family protein
	c122769_g2	AT3G13810.1	4e-81	C2H2	indeterminate(ID)-domain 11
	c125165_g1	AT3G60580.1	9e-37	C2H2	C2H2-like zinc finger protein
	c122719_g4	AT1G66140.1	8e-20	C2H2	zinc finger protein 4
	c91141_g1	AT1G02030.1	8e-16	C2H2	C2H2-like zinc finger protein
	c132134_g2	AT2G02080.2	8e-59	C2H2	indeterminate(ID)-domain 4
	c49047_g1	AT4G27240.1	1e-26	C2H2	zinc finger (C2H2 type) family protein
	c120466_g1	AT4G06634.1	1e-139	C2H2	zinc finger (C2H2 type) family protein
	c113924_g6	AT2G02080.1	7e-96	C2H2	indeterminate(ID)-domain 4
	c131245_g2	AT5G52010.1	2e-140	C2H2	C2H2-like zinc finger protein
	c101950_g1	AT1G80730.1	3e-39	C2H2	zinc-finger protein 1
	c108632_g2	AT5G06650.1	5e-14	C2H2	C2H2 and C2HC zinc fingers superfamily protein
	c144742_g1	AT1G02030.1	5e-29	C2H2	C2H2-like zinc finger protein
	c128585_g1	AT2G28710.1	1e-37	C2H2	C2H2-type zinc finger family protein
	c124964_g2	AT1G74250.1	2e-99	C2H2	DNAJ heat shock N-terminal domain-containing protein
	c122769_g1	AT3G13810.1	2e-63	C2H2	indeterminate(ID)-domain 11
	c91913_g1	AT4G02670.1	1e-14	C2H2	indeterminate(ID)-domain 12
	c98488_g1	AT5G06650.1	1e-14	C2H2	C2H2 and C2HC zinc fingers superfamily protein
	c101950_g2	AT1G80730.1	1e-38	C2H2	zinc-finger protein 1
	c102997_g1	AT5G57520.1	7e-17	C2H2	zinc finger protein 2
	c129382_g4	AT5G66730.1	2e-21	C2H2	C2H2-like zinc finger protein
	c117118_g1	AT4G27240.1	7e-104	C2H2	zinc finger (C2H2 type) family protein
	c125697_g1	AT5G04240.1	2e-20	C2H2	Zinc finger (C2H2 type) family protein / transcription factor jumonji (jmj) family protein
	c104425_g1	AT1G26610.1	4e-69	C2H2	C2H2-like zinc finger protein
	c117004_g3	AT4G25610.1	1e-134	C2H2	C2H2-like zinc finger protein
	c126734_g2	AT5G04240.1	4e-11	C2H2	Zinc finger (C2H2 type) family protein / transcription factor jumonji (jmj) family protein
	c132369_g3	AT1G55110.1	1e-36	C2H2	indeterminate(ID)-domain 7
	c119472_g1	AT1G66140.1	4e-42	C2H2	zinc finger protein 4
	c123267_g3	AT5G04240.1	0	C2H2	Zinc finger (C2H2 type) family protein / transcription factor jumonji (jmj) family protein
	c133190_g2	AT5G04240.1	2e-21	C2H2	Zinc finger (C2H2 type) family protein / transcription factor jumonji (jmj) family protein
	c112799_g1	AT3G57670.1	6e-107	C2H2	C2H2-type zinc finger family protein
	c122010_g1	AT1G03840.2	8e-105	C2H2	C2H2 and C2HC zinc fingers superfamily protein
	c124734_g1	AT1G68130.2	7e-32	C2H2	indeterminate(ID)-domain 14
	c132795_g1	AT1G75710.1	3e-120	C2H2	C2H2-like zinc finger protein
	c129732_g2	AT3G50700.1	2e-64	C2H2	indeterminate(ID)-domain 2
	c129382_g5	AT5G66730.1	2e-25	C2H2	C2H2-like zinc finger protein
	c122769_g5	AT3G13810.1	2e-71	C2H2	indeterminate(ID)-domain 11
	c92814_g1	AT3G13810.1	1e-49	C2H2	indeterminate(ID)-domain 11
	c107977_g2	AT1G75710.1	4e-76	C2H2	C2H2-like zinc finger protein
	c85314_g1	AT2G41940.1	2e-23	C2H2	zinc finger protein 8
	c125088_g1	AT1G30970.1	1e-94	C2H2	zinc finger (C2H2 type) family protein
	c99079_g1	AT1G75710.1	7e-35	C2H2	C2H2-like zinc finger protein
	c132984_g2	AT1G27730.1	3e-36	C2H2	salt tolerance zinc finger
	c128356_g1	AT4G12240.1	2e-139	C2H2	zinc finger (C2H2 type) family protein
	c68486_g1	AT5G56200.1	6e-20	C2H2	C2H2 type zinc finger transcription factor family
	c123757_g2	AT2G01940.1	1e-88	C2H2	C2H2-like zinc finger protein
	c6960_g1	AT5G03510.1	2e-12	C2H2	C2H2-type zinc finger family protein
	c110490_g1	AT1G26610.1	6e-57	C2H2	C2H2-like zinc finger protein
	c122074_g1	AT1G74250.1	4e-11	C2H2	DNAJ heat shock N-terminal domain-containing protein
	c100221_g2	AT3G57670.1	6e-23	C2H2	C2H2-type zinc finger family protein
	c118823_g4	AT5G14010.1	9e-12	C2H2	C2H2 and C2HC zinc fingers superfamily protein
	c82656_g1	AT2G28200.1	2e-55	C2H2	C2H2-type zinc finger family protein
	c127402_g4	AT3G19580.2	7e-19	C2H2	zinc-finger protein 2
	c106069_g1	AT4G27240.1	6e-22	C2H2	zinc finger (C2H2 type) family protein
	c122625_g1	AT1G74250.1	9e-11	C2H2	DNAJ heat shock N-terminal domain-containing protein
	c116809_g1	AT5G49200.1	4e-11	C3H	WD-40 repeat family protein / zfwd4 protein (ZFWD4)
	c132386_g1	AT2G20280.1	5e-36	C3H	Zinc finger C-x8-C-x5-C-x3-H type family protein
	c122693_g1	AT2G16485.1	0	C3H	nucleic acid binding;zinc ion binding;DNA binding
	c128838_g1	AT2G33835.1	6e-16	C3H	Zinc finger C-x8-C-x5-C-x3-H type family protein
	c130780_g3	AT5G58620.1	3e-162	C3H	zinc finger (CCCH-type) family protein
	c132559_g3	AT3G48440.1	1e-66	C3H	Zinc finger C-x8-C-x5-C-x3-H type family protein
	c107701_g3	AT1G03790.1	3e-76	C3H	Zinc finger C-x8-C-x5-C-x3-H type family protein
	c121669_g4	AT3G44785.1	5e-32	C3H	Zinc finger C-x8-C-x5-C-x3-H type family protein
	c131495_g3	AT2G16485.1	0	C3H	nucleic acid binding;zinc ion binding;DNA binding
	c123324_g3	AT5G58620.1	5e-154	C3H	zinc finger (CCCH-type) family protein
	c132472_g2	AT5G16540.1	6e-23	C3H	zinc finger nuclease 3
	c117943_g1	AT2G28450.2	2e-17	C3H	zinc finger (CCCH-type) family protein
	c122117_g4	AT2G41900.1	2e-19	C3H	CCCH-type zinc finger protein with ARM repeat domain
	c126412_g2	AT2G33835.1	2e-32	C3H	Zinc finger C-x8-C-x5-C-x3-H type family protein
	c127810_g1	AT2G40140.2	3e-24	C3H	zinc finger (CCCH-type) family protein
	c127863_g7	AT2G41900.1	8e-77	C3H	CCCH-type zinc finger protein with ARM repeat domain
	c123566_g1	AT5G18550.1	9e-130	C3H	Zinc finger C-x8-C-x5-C-x3-H type family protein
	c130288_g1	AT5G51980.1	5e-92	C3H	Transducin/WD40 repeat-like superfamily protein
	c108505_g1	AT5G49200.1	3e-15	C3H	WD-40 repeat family protein / zfwd4 protein (ZFWD4)
	c107701_g2	AT1G03790.1	5e-23	C3H	Zinc finger C-x8-C-x5-C-x3-H type family protein
	c123566_g2	AT3G06410.1	2e-28	C3H	Zinc finger C-x8-C-x5-C-x3-H type family protein
	c131557_g1	AT3G21810.1	5e-41	C3H	Zinc finger C-x8-C-x5-C-x3-H type family protein
	c124870_g1	AT1G10320.1	1e-78	C3H	Zinc finger C-x8-C-x5-C-x3-H type family protein
	c121844_g1	AT5G63260.1	1e-38	C3H	Zinc finger C-x8-C-x5-C-x3-H type family protein
	c129119_g1	AT2G47850.3	2e-101	C3H	Zinc finger C-x8-C-x5-C-x3-H type family protein
	c127186_g1	AT1G10320.1	3e-33	C3H	Zinc finger C-x8-C-x5-C-x3-H type family protein
	c103258_g1	AT3G02830.1	1e-13	C3H	zinc finger protein 1
	c124413_g1	AT1G04990.2	3e-65	C3H	Zinc finger C-x8-C-x5-C-x3-H type family protein
	c121162_g2	AT2G33835.1	3e-18	C3H	Zinc finger C-x8-C-x5-C-x3-H type family protein
	c132511_g3	AT4G25440.1	3e-127	C3H	zinc finger WD40 repeat protein 1
	c125272_g1	AT2G16485.1	4e-35	C3H	nucleic acid binding;zinc ion binding;DNA binding
	c130855_g2	AT1G67310.1	3e-175	CAMTA	Calmodulin-binding transcription activator protein with CG-1 and Ankyrin domains
	c123636_g2	AT5G64220.2	1e-146	CAMTA	Calmodulin-binding transcription activator protein with CG-1 and Ankyrin domains
	c86730_g1	AT1G67310.1	3e-22	CAMTA	Calmodulin-binding transcription activator protein with CG-1 and Ankyrin domains
	c132687_g1	AT2G22300.2	0	CAMTA	signal responsive 1
	c115376_g4	AT5G57660.1	2e-29	CO-like	CONSTANS-like 5
	c130322_g2	AT3G07650.4	3e-110	CO-like	CONSTANS-like 9
	c117659_g1	AT5G48250.1	2e-42	CO-like	B-box type zinc finger protein with CCT domain
	c96809_g1	AT5G57660.1	2e-11	CO-like	CONSTANS-like 5
	c132830_g3	AT1G25440.1	2e-74	CO-like	B-box type zinc finger protein with CCT domain
	c123366_g4	AT3G02380.1	2e-47	CO-like	CONSTANS-like 2
	c130322_g1	AT3G07650.4	8e-74	CO-like	CONSTANS-like 9
	c113314_g1	AT3G02380.1	2e-45	CO-like	CONSTANS-like 2
	c129602_g6	AT1G28050.1	5e-60	CO-like	B-box type zinc finger protein with CCT domain
	c117703_g5	AT1G73870.1	5e-15	CO-like	B-box type zinc finger protein with CCT domain
	c113905_g1	AT5G57660.1	4e-51	CO-like	CONSTANS-like 5
	c130902_g2	AT4G29000.1	5e-128	CPP	Tesmin/TSO1-like CXC domain-containing protein
	c126826_g1	AT3G22780.1	1e-130	CPP	Tesmin/TSO1-like CXC domain-containing protein
	c67466_g1	AT4G14770.1	4e-18	CPP	TESMIN/TSO1-like CXC 2
	c125898_g2	AT4G29000.1	2e-95	CPP	Tesmin/TSO1-like CXC domain-containing protein
	c127485_g2	AT1G06040.1	1e-57	DBB	B-box zinc finger family protein
	c132599_g6	AT4G38960.1	6e-11	DBB	B-box type zinc finger family protein
	c131589_g5	AT1G78600.1	1e-30	DBB	light-regulated zinc finger protein 1
	c112480_g1	AT1G28310.2	6e-28	Dof	Dof-type zinc finger DNA-binding family protein
	c124832_g3	AT1G51700.1	7e-32	Dof	DOF zinc finger protein 1
	c89040_g1	AT1G29160.1	2e-60	Dof	Dof-type zinc finger DNA-binding family protein
	c111300_g1	AT2G37590.1	8e-44	Dof	DNA binding with one finger 2.4
	c61374_g1	AT5G60850.1	5e-24	Dof	OBF binding protein 4
	c127968_g7	AT3G55370.1	9e-13	Dof	OBF-binding protein 3
	c120318_g8	AT2G34140.1	2e-54	Dof	Dof-type zinc finger DNA-binding family protein
	c112904_g2	AT5G65590.1	2e-44	Dof	Dof-type zinc finger DNA-binding family protein
	c108469_g2	AT3G55370.2	4e-29	Dof	OBF-binding protein 3
	c108570_g3	AT1G28310.2	6e-23	Dof	Dof-type zinc finger DNA-binding family protein
	c124266_g1	AT5G62940.1	8e-38	Dof	Dof-type zinc finger DNA-binding family protein
	c124832_g4	AT1G51700.1	2e-36	Dof	DOF zinc finger protein 1
	c116457_g2	AT1G28310.1	1e-34	Dof	Dof-type zinc finger DNA-binding family protein
	c131614_g4	AT5G39660.2	3e-76	Dof	cycling DOF factor 2
	c112386_g2	AT3G55370.1	7e-40	Dof	OBF-binding protein 3
	c109226_g1	AT2G36010.1	5e-66	E2F/DP	E2F transcription factor 3
	c124310_g1	AT3G20770.1	0	EIL	Ethylene insensitive 3 family protein
	c124310_g2	AT3G20770.1	0	EIL	Ethylene insensitive 3 family protein
	c121535_g1	AT5G47220.1	6e-57	ERF	ethylene responsive element binding factor 2
	c126790_g4	AT5G11590.1	1e-43	ERF	Integrase-type DNA-binding superfamily protein
	c110910_g1	AT4G27950.1	4e-41	ERF	cytokinin response factor 4
	c117860_g1	AT1G71450.1	1e-26	ERF	Integrase-type DNA-binding superfamily protein
	c109891_g1	AT1G19210.1	4e-50	ERF	Integrase-type DNA-binding superfamily protein
	c124053_g4	AT1G68550.2	6e-28	ERF	Integrase-type DNA-binding superfamily protein
	c100815_g1	AT3G23220.1	4e-25	ERF	Integrase-type DNA-binding superfamily protein
	c102868_g1	AT1G50640.1	3e-23	ERF	ethylene responsive element binding factor 3
	c77790_g1	AT1G74930.1	1e-25	ERF	Integrase-type DNA-binding superfamily protein
	c104071_g1	AT5G44210.1	6e-22	ERF	erf domain protein 9
	c128422_g1	AT1G50640.1	2e-11	ERF	ethylene responsive element binding factor 3
	c101843_g2	AT5G47220.1	1e-26	ERF	ethylene responsive element binding factor 2
	c120644_g1	AT5G67190.1	5e-46	ERF	DREB and EAR motif protein 2
	c98439_g2	AT4G13620.1	5e-17	ERF	Integrase-type DNA-binding superfamily protein
	c131725_g2	AT5G61890.1	2e-39	ERF	Integrase-type DNA-binding superfamily protein
	c112783_g2	AT1G75490.1	1e-46	ERF	Integrase-type DNA-binding superfamily protein
	c118733_g1	AT4G25480.1	5e-54	ERF	dehydration response element B1A
	c72308_g1	AT5G25190.1	1e-15	ERF	Integrase-type DNA-binding superfamily protein
	c112783_g4	AT2G20880.1	6e-54	ERF	Integrase-type DNA-binding superfamily protein
	c129489_g2	AT3G16770.1	4e-28	ERF	ethylene-responsive element binding protein
	c101843_g1	AT3G23230.1	1e-25	ERF	Integrase-type DNA-binding superfamily protein
	c132349_g3	AT1G50640.1	6e-30	ERF	ethylene responsive element binding factor 3
	c105199_g1	AT1G15360.1	1e-33	ERF	Integrase-type DNA-binding superfamily protein
	c129489_g3	AT4G27950.1	5e-43	ERF	cytokinin response factor 4
	c120094_g1	AT3G14230.3	3e-38	ERF	related to AP2 2
	c97899_g1	AT5G47220.1	2e-25	ERF	ethylene responsive element binding factor 2
	c129614_g9	AT5G18450.1	2e-28	ERF	Integrase-type DNA-binding superfamily protein
	c129502_g1	AT5G25190.1	3e-40	ERF	Integrase-type DNA-binding superfamily protein
	c114505_g1	AT5G52020.1	1e-36	ERF	Integrase-type DNA-binding superfamily protein
	c115655_g1	AT4G34410.1	8e-32	ERF	redox responsive transcription factor 1
	c103708_g1	AT5G13910.1	2e-15	ERF	Integrase-type DNA-binding superfamily protein
	c104241_g2	AT3G23240.1	1e-43	ERF	ethylene response factor 1
	c128466_g1	AT1G50640.1	3e-21	ERF	ethylene responsive element binding factor 3
	c110164_g2	AT1G01250.1	8e-44	ERF	Integrase-type DNA-binding superfamily protein
	c121829_g2	AT1G78080.1	1e-56	ERF	related to AP2 4
	c100265_g2	AT5G25810.1	7e-51	ERF	Integrase-type DNA-binding superfamily protein
	c118488_g2	AT5G51190.1	2e-34	ERF	Integrase-type DNA-binding superfamily protein
	c115641_g3	AT3G15210.1	9e-23	ERF	ethylene responsive element binding factor 4
	c96450_g1	AT5G44210.1	8e-24	ERF	erf domain protein 9
	c115288_g2	AT5G50080.1	4e-25	ERF	ethylene response factor 110
	c114194_g1	AT4G27950.1	1e-32	ERF	cytokinin response factor 4
	c119391_g8	AT2G33710.1	1e-14	ERF	Integrase-type DNA-binding superfamily protein
	c126790_g6	AT5G11590.1	2e-53	ERF	Integrase-type DNA-binding superfamily protein
	c119052_g1	AT1G68550.2	5e-33	ERF	Integrase-type DNA-binding superfamily protein
	c129346_g4	AT5G51190.1	4e-40	ERF	Integrase-type DNA-binding superfamily protein
	c128933_g5	AT2G40340.1	2e-36	ERF	Integrase-type DNA-binding superfamily protein
	c106704_g1	AT5G51990.1	4e-40	ERF	C-repeat-binding factor 4
	c123578_g5	AT3G16770.1	1e-46	ERF	ethylene-responsive element binding protein
	c129502_g4	AT5G25190.1	2e-43	ERF	Integrase-type DNA-binding superfamily protein
	c66602_g1	AT1G22190.1	1e-18	ERF	Integrase-type DNA-binding superfamily protein
	c106868_g1	AT3G15210.1	2e-23	ERF	ethylene responsive element binding factor 4
	c109858_g1	AT4G36900.1	5e-11	ERF	related to AP2 10
	c119471_g2	AT4G12850.1	3e-41	FAR1	Far-red impaired responsive (FAR1) family protein
	c97358_g1	AT1G52520.1	1e-84	FAR1	FAR1-related sequence 6
	c126314_g1	AT4G38180.1	2e-14	FAR1	FAR1-related sequence 5
	c107372_g2	AT4G38180.1	4e-34	FAR1	FAR1-related sequence 5
	c127764_g4	AT4G38180.1	0	FAR1	FAR1-related sequence 5
	c116189_g1	AT4G38180.1	2e-17	FAR1	FAR1-related sequence 5
	c131636_g1	AT3G06250.1	0	FAR1	FAR1-related sequence 7
	c131495_g2	AT1G52520.1	0	FAR1	FAR1-related sequence 6
	c122660_g4	AT4G38180.1	0	FAR1	FAR1-related sequence 5
	c127001_g2	AT5G28530.1	4e-36	FAR1	FAR1-related sequence 10
	c119215_g1	AT2G43280.1	6e-62	FAR1	Far-red impaired responsive (FAR1) family protein
	c128451_g1	AT4G15090.1	0	FAR1	FRS (FAR1 Related Sequences) transcription factor family
	c122082_g1	AT4G38180.1	3e-121	FAR1	FAR1-related sequence 5
	c131195_g1	AT4G38180.1	3e-52	FAR1	FAR1-related sequence 5
	c122660_g2	AT4G38180.1	9e-14	FAR1	FAR1-related sequence 5
	c111847_g1	AT2G27110.2	1e-12	FAR1	FAR1-related sequence 3
	c124119_g2	AT3G07500.1	5e-36	FAR1	Far-red impaired responsive (FAR1) family protein
	c124049_g2	AT2G01060.2	9e-12	G2-like	myb-like HTH transcriptional regulator family protein
	c127112_g3	AT1G25550.1	1e-44	G2-like	myb-like transcription factor family protein
	c111268_g1	AT1G32240.1	6e-20	G2-like	Homeodomain-like superfamily protein
	c125631_g4	AT5G42630.2	7e-25	G2-like	Homeodomain-like superfamily protein
	c127247_g1	AT5G45580.1	6e-35	G2-like	Homeodomain-like superfamily protein
	c120674_g8	AT2G02060.1	3e-29	G2-like	Homeodomain-like superfamily protein
	c132338_g5	AT2G03500.1	6e-28	G2-like	Homeodomain-like superfamily protein
	c130948_g4	AT1G25550.1	3e-44	G2-like	myb-like transcription factor family protein
	c120545_g2	AT3G10760.1	8e-67	G2-like	Homeodomain-like superfamily protein
	c119761_g2	AT2G01060.1	5e-32	G2-like	myb-like HTH transcriptional regulator family protein
	c119431_g7	AT1G32240.1	5e-14	G2-like	Homeodomain-like superfamily protein
	c119921_g3	AT1G69580.1	6e-53	G2-like	Homeodomain-like superfamily protein
	c116735_g2	AT3G24120.1	2e-57	G2-like	Homeodomain-like superfamily protein
	c122790_g2	AT2G20570.1	2e-35	G2-like	GBF's pro-rich region-interacting factor 1
	c119431_g1	AT1G32240.1	1e-19	G2-like	Homeodomain-like superfamily protein
	c126894_g4	AT5G16560.1	6e-48	G2-like	Homeodomain-like superfamily protein
	c115543_g3	AT2G03500.1	3e-98	G2-like	Homeodomain-like superfamily protein
	c132027_g4	AT4G28610.1	1e-44	G2-like	phosphate starvation response 1
	c115543_g4	AT2G03500.1	3e-91	G2-like	Homeodomain-like superfamily protein
	c122515_g5	AT5G45580.1	6e-17	G2-like	Homeodomain-like superfamily protein
	c110029_g1	AT1G79430.2	7e-59	G2-like	Homeodomain-like superfamily protein
	c132027_g3	AT3G04450.1	6e-44	G2-like	Homeodomain-like superfamily protein
	c119921_g2	AT3G04030.1	6e-32	G2-like	Homeodomain-like superfamily protein
	c120674_g10	AT1G14600.1	7e-33	G2-like	Homeodomain-like superfamily protein
	c115224_g3	AT3G06740.1	1e-38	GATA	GATA transcription factor 15
	c109875_g2	AT3G51080.1	2e-54	GATA	GATA transcription factor 6
	c117352_g2	AT3G60530.1	2e-56	GATA	GATA transcription factor 4
	c107656_g1	AT3G24050.1	2e-14	GATA	GATA transcription factor 1
	c111288_g1	AT5G66320.2	7e-54	GATA	GATA transcription factor 5
	c123800_g2	AT3G54810.2	1e-36	GATA	Plant-specific GATA-type zinc finger transcription factor family protein
	c130464_g1	AT1G08010.2	4e-11	GATA	GATA transcription factor 11
	c126544_g1	AT1G51600.2	4e-15	GATA	ZIM-LIKE 2
	c105454_g3	AT3G21175.2	2e-45	GATA	ZIM-like 1
	c132111_g1	AT1G51600.2	8e-36	GATA	ZIM-LIKE 2
	c122336_g6	AT4G32890.1	3e-69	GATA	GATA transcription factor 9
	c109434_g1	AT4G26150.1	8e-25	GATA	cytokinin-responsive gata factor 1
	c102159_g1	AT4G26150.1	6e-22	GATA	cytokinin-responsive gata factor 1
	c120551_g5	AT3G04930.2	1e-55	GeBP	DNA-binding storekeeper protein-related transcriptional regulator
	c120551_g4	AT5G28040.1	5e-49	GeBP	DNA-binding storekeeper protein-related transcriptional regulator
	c127629_g2	AT4G00390.1	7e-24	GeBP	DNA-binding storekeeper protein-related transcriptional regulator
	c127246_g4	AT4G00390.1	4e-31	GeBP	DNA-binding storekeeper protein-related transcriptional regulator
	c89293_g1	AT1G61730.1	5e-29	GeBP	DNA-binding storekeeper protein-related transcriptional regulator
	c124204_g1	AT1G66350.1	1e-24	GRAS	RGA-like 1
	c123735_g2	AT1G14920.1	1e-147	GRAS	GRAS family transcription factor family protein
	c124204_g6	AT1G14920.1	0	GRAS	GRAS family transcription factor family protein
	c131452_g1	AT2G37650.1	0	GRAS	GRAS family transcription factor
	c124648_g1	AT3G54220.1	0	GRAS	GRAS family transcription factor
	c122102_g1	AT4G08250.1	1e-22	GRAS	GRAS family transcription factor
	c111201_g1	AT4G37650.1	3e-180	GRAS	GRAS family transcription factor
	c124166_g2	AT2G29060.1	1e-17	GRAS	GRAS family transcription factor
	c114076_g2	AT4G08250.1	2e-148	GRAS	GRAS family transcription factor
	c126796_g2	AT1G66350.1	3e-70	GRAS	RGA-like 1
	c132710_g1	AT1G07530.1	0	GRAS	SCARECROW-like 14
	c73095_g1	AT3G13840.1	3e-147	GRAS	GRAS family transcription factor
	c112936_g1	AT2G29060.1	5e-25	GRAS	GRAS family transcription factor
	c25942_g1	AT3G54220.1	3e-62	GRAS	GRAS family transcription factor
	c117255_g1	AT5G48150.2	0	GRAS	GRAS family transcription factor
	c124450_g5	AT1G50420.1	0	GRAS	scarecrow-like 3
	c127029_g4	AT4G37650.1	1e-140	GRAS	GRAS family transcription factor
	c122315_g3	AT4G36710.1	1e-143	GRAS	GRAS family transcription factor
	c115958_g1	AT5G48150.2	0	GRAS	GRAS family transcription factor
	c83722_g1	AT4G36710.1	4e-72	GRAS	GRAS family transcription factor
	c113012_g3	AT2G01570.1	1e-82	GRAS	GRAS family transcription factor family protein
	c130639_g1	AT5G41920.1	3e-161	GRAS	GRAS family transcription factor
	c126308_g1	AT2G22840.1	6e-73	GRF	growth-regulating factor 1
	c128928_g3	AT2G36400.1	1e-24	GRF	growth-regulating factor 3
	c131060_g4	AT3G13960.1	3e-45	GRF	growth-regulating factor 5
	c121465_g2	AT4G37740.1	6e-29	GRF	growth-regulating factor 2
	c121465_g3	AT3G13960.1	6e-27	GRF	growth-regulating factor 5
	c111199_g2	AT4G24150.1	3e-24	GRF	growth-regulating factor 8
	c128601_g2	AT4G03250.1	2e-67	HB-other	Homeodomain-like superfamily protein
	c117953_g2	AT5G44180.1	4e-63	HB-other	Homeodomain-like transcriptional regulator
	c124046_g3	AT5G11270.1	1e-55	HB-other	overexpressor of cationic peroxidase 3
	c127086_g3	AT3G18380.2	2e-25	HB-other	sequence-specific DNA binding transcription factors;sequence-specific DNA binding
	c110255_g3	AT5G44180.2	1e-86	HB-other	Homeodomain-like transcriptional regulator
	c132531_g2	AT3G19510.1	4e-89	HB-PHD	Homeodomain-like protein with RING/FYVE/PHD-type zinc finger domain
	c124193_g4	AT4G29940.1	2e-44	HB-PHD	pathogenesis related homeodomain protein A
	c114914_g1	AT4G37790.1	1e-36	HD-ZIP	Homeobox-leucine zipper protein family
	c131250_g5	AT4G16780.1	3e-28	HD-ZIP	homeobox protein 2
	c115137_g5	AT5G60690.1	5e-34	HD-ZIP	Homeobox-leucine zipper family protein / lipid-binding START domain-containing protein
	c118206_g2	AT2G46680.2	2e-32	HD-ZIP	homeobox 7
	c120847_g3	AT1G52150.3	7e-15	HD-ZIP	Homeobox-leucine zipper family protein / lipid-binding START domain-containing protein
	c120847_g2	AT5G60690.1	1e-47	HD-ZIP	Homeobox-leucine zipper family protein / lipid-binding START domain-containing protein
	c105700_g1	AT5G06710.1	2e-24	HD-ZIP	homeobox from Arabidopsis thaliana
	c115421_g6	AT3G01470.1	9e-35	HD-ZIP	homeobox 1
	c128776_g1	AT5G46880.1	0	HD-ZIP	homeobox-7
	c122151_g3	AT4G37790.1	6e-42	HD-ZIP	Homeobox-leucine zipper protein family
	c119018_g5	AT4G36740.1	2e-67	HD-ZIP	homeobox protein 40
	c137587_g1	AT5G15150.1	1e-23	HD-ZIP	homeobox 3
	c75798_g1	AT5G03790.1	6e-42	HD-ZIP	homeobox 51
	c132050_g1	AT4G16780.1	3e-75	HD-ZIP	homeobox protein 2
	c119631_g1	AT1G52150.3	8e-71	HD-ZIP	Homeobox-leucine zipper family protein / lipid-binding START domain-containing protein
	c116843_g1	AT5G47370.1	1e-13	HD-ZIP	Homeobox-leucine zipper protein 4 (HB-4) / HD-ZIP protein
	c127604_g1	AT2G46680.1	5e-58	HD-ZIP	homeobox 7
	c131217_g2	AT1G52150.3	5e-145	HD-ZIP	Homeobox-leucine zipper family protein / lipid-binding START domain-containing protein
	c123405_g5	AT2G22430.1	2e-66	HD-ZIP	homeobox protein 6
	c127075_g7	AT1G05230.4	0	HD-ZIP	homeodomain GLABROUS 2
	c118544_g4	AT1G69780.1	4e-31	HD-ZIP	Homeobox-leucine zipper protein family
	c116073_g1	AT4G11660.1	1e-87	HSF	winged-helix DNA-binding transcription factor family protein
	c113898_g1	AT2G41690.1	9e-61	HSF	heat shock transcription factor B3
	c127398_g1	AT3G22830.1	2e-62	HSF	heat shock transcription factor A6B
	c119356_g2	AT4G36990.1	7e-76	HSF	heat shock factor 4
	c129587_g2	AT2G41690.1	8e-30	HSF	heat shock transcription factor B3
	c119580_g5	AT2G26150.1	2e-33	HSF	heat shock transcription factor A2
	c126770_g1	AT5G03720.1	4e-40	HSF	heat shock transcription factor A3
	c128416_g2	AT1G32330.1	2e-31	HSF	heat shock transcription factor A1D
	c91816_g1	AT1G46264.1	1e-66	HSF	heat shock transcription factor B4
	c136566_g1	AT1G46264.1	5e-35	HSF	heat shock transcription factor B4
	c123686_g1	AT5G16820.2	2e-82	HSF	heat shock factor 3
	c112589_g1	AT4G18880.1	3e-84	HSF	heat shock transcription factor A4A
	c119356_g3	AT1G46264.1	2e-73	HSF	heat shock transcription factor B4
	c121662_g2	AT1G67100.1	5e-55	LBD	LOB domain-containing protein 40
	c70245_g1	AT2G28500.1	6e-55	LBD	LOB domain-containing protein 11
	c62897_g1	AT5G66870.1	4e-73	LBD	ASYMMETRIC LEAVES 2-like 1
	c106066_g1	AT5G63090.4	2e-64	LBD	Lateral organ boundaries (LOB) domain family protein
	c157423_g1	AT3G49940.1	2e-11	LBD	LOB domain-containing protein 38
	c110133_g3	AT3G02550.1	4e-60	LBD	LOB domain-containing protein 41
	c132334_g2	AT2G45420.1	8e-67	LBD	LOB domain-containing protein 18
	c101660_g1	AT1G07900.1	1e-27	LBD	LOB domain-containing protein 1
	c103055_g1	AT2G40470.1	4e-75	LBD	LOB domain-containing protein 15
	c96029_g2	AT2G40470.1	4e-23	LBD	LOB domain-containing protein 15
	c95344_g2	AT1G31320.1	5e-31	LBD	LOB domain-containing protein 4
	c105071_g1	AT3G49940.1	9e-34	LBD	LOB domain-containing protein 38
	c116191_g4	AT3G49940.1	7e-49	LBD	LOB domain-containing protein 38
	c103055_g2	AT2G40470.1	7e-69	LBD	LOB domain-containing protein 15
	c91891_g1	AT2G45410.1	1e-39	LBD	LOB domain-containing protein 19
	c132272_g5	AT1G07900.1	1e-52	LBD	LOB domain-containing protein 1
	c130125_g5	AT3G47870.1	3e-52	LBD	LOB domain-containing protein 27
	c119976_g3	AT4G21610.1	5e-32	LSD	lsd one like 2
	c123312_g1	AT1G32540.3	3e-26	LSD	lsd one like 1
	c127257_g2	AT4G20380.8	9e-13	LSD	LSD1 zinc finger family protein
	c127257_g3	AT4G20380.7	3e-14	LSD	LSD1 zinc finger family protein
	c123526_g2	AT1G24260.3	1e-15	MIKC	K-box region and MADS-box transcription factor family protein
	c121431_g5	AT3G57230.1	5e-35	MIKC	AGAMOUS-like 16
	c108250_g1	AT3G54340.1	3e-61	MIKC	K-box region and MADS-box transcription factor family protein
	c119867_g5	AT4G18960.1	6e-86	MIKC	K-box region and MADS-box transcription factor family protein
	c129265_g1	AT2G22540.1	8e-74	MIKC	K-box region and MADS-box transcription factor family protein
	c77623_g3	AT4G18960.1	3e-37	MIKC	K-box region and MADS-box transcription factor family protein
	c116110_g4	AT5G62165.4	3e-33	MIKC	AGAMOUS-like 42
	c105454_g2	AT5G60910.1	7e-33	MIKC	AGAMOUS-like 8
	c132735_g5	AT2G22540.1	7e-78	MIKC	K-box region and MADS-box transcription factor family protein
	c125084_g9	AT5G10140.1	8e-18	MIKC	K-box region and MADS-box transcription factor family protein
	c108250_g2	AT3G54340.1	3e-76	MIKC	K-box region and MADS-box transcription factor family protein
	c115992_g6	AT5G60440.1	3e-22	M-type	AGAMOUS-like 62
	c103925_g1	AT1G18750.1	2e-18	M-type	AGAMOUS-like 65
	c128357_g5	AT1G18750.1	1e-20	M-type	AGAMOUS-like 65
	c121885_g1	AT5G60440.1	1e-54	M-type	AGAMOUS-like 62
	c129064_g5	AT5G04760.1	3e-64	MYB	Duplicated homeodomain-like superfamily protein
	c125254_g2	AT4G18770.1	4e-81	MYB	myb domain protein 98
	c120235_g8	AT5G26660.1	1e-73	MYB	myb domain protein 86
	c92508_g1	AT1G17950.1	1e-35	MYB	myb domain protein 52
	c104306_g3	AT4G22680.1	4e-91	MYB	myb domain protein 85
	c115131_g2	AT4G37260.1	2e-78	MYB	myb domain protein 73
	c115422_g1	AT2G38090.1	1e-104	MYB	Duplicated homeodomain-like superfamily protein
	c86817_g1	AT2G38090.1	3e-41	MYB	Duplicated homeodomain-like superfamily protein
	c131859_g4	AT4G38620.1	7e-112	MYB	myb domain protein 4
	c114646_g3	AT1G22640.1	2e-59	MYB	myb domain protein 3
	c112422_g1	AT2G38090.1	8e-53	MYB	Duplicated homeodomain-like superfamily protein
	c97597_g1	AT3G11440.1	9e-39	MYB	myb domain protein 65
	c129279_g4	AT3G09370.1	8e-24	MYB	myb domain protein 3r-3
	c126278_g6	AT3G55730.1	2e-100	MYB	myb domain protein 109
	c130508_g1	AT5G02320.2	6e-63	MYB	myb domain protein 3r-5
	c110594_g1	AT3G23250.1	4e-56	MYB	myb domain protein 15
	c124326_g1	AT3G13540.1	3e-75	MYB	myb domain protein 5
	c85526_g1	AT5G67300.1	6e-52	MYB	myb domain protein r1
	c113520_g3	AT4G22680.1	6e-28	MYB	myb domain protein 85
	c64045_g1	AT5G56110.1	3e-48	MYB	myb domain protein 103
	c132737_g2	AT5G56110.1	2e-18	MYB	myb domain protein 103
	c128106_g3	AT4G21440.1	1e-87	MYB	MYB-like 102
	c130276_g1	AT3G52250.1	9e-166	MYB	Duplicated homeodomain-like superfamily protein
	c122666_g4	AT1G66230.1	3e-81	MYB	myb domain protein 20
	c103076_g1	AT5G05790.1	3e-55	MYB	Duplicated homeodomain-like superfamily protein
	c54372_g1	AT2G36890.1	2e-58	MYB	Duplicated homeodomain-like superfamily protein
	c126536_g4	AT3G01140.1	7e-36	MYB	myb domain protein 106
	c112566_g3	AT1G16490.1	7e-64	MYB	myb domain protein 58
	c122914_g2	AT1G49010.1	2e-69	MYB	Duplicated homeodomain-like superfamily protein
	c127855_g3	AT1G09540.1	4e-62	MYB	myb domain protein 61
	c135717_g1	AT3G49690.1	9e-53	MYB	myb domain protein 84
	c108195_g1	AT4G37260.1	2e-63	MYB	myb domain protein 73
	c115605_g1	AT5G52600.1	3e-64	MYB	myb domain protein 82
	c114429_g3	AT4G09460.1	2e-44	MYB	myb domain protein 6
	c112338_g1	AT2G02820.1	3e-36	MYB	myb domain protein 88
	c127855_g2	AT1G09540.1	3e-15	MYB	myb domain protein 61
	c133101_g3	AT2G02820.1	1e-72	MYB	myb domain protein 88
	c114711_g1	AT5G11510.1	1e-30	MYB	myb domain protein 3r-4
	c110594_g2	AT3G23250.1	1e-59	MYB	myb domain protein 15
	c126536_g1	AT5G15310.1	4e-81	MYB	myb domain protein 16
	c125687_g5	AT1G25340.2	6e-17	MYB	myb domain protein 116
	c127772_g1	AT3G23250.1	2e-56	MYB	myb domain protein 15
	c91520_g1	AT3G23250.1	1e-69	MYB	myb domain protein 15
	c117778_g2	AT5G08520.1	4e-73	MYB	Duplicated homeodomain-like superfamily protein
	c120235_g9	AT3G12720.1	5e-80	MYB	myb domain protein 67
	c118920_g1	AT1G25340.1	9e-41	MYB	myb domain protein 116
	c113992_g1	AT5G47390.1	6e-49	MYB_related	myb-like transcription factor family protein
	c124751_g5	AT5G47390.1	1e-37	MYB_related	myb-like transcription factor family protein
	c132145_g4	AT5G47390.1	6e-31	MYB_related	myb-like transcription factor family protein
	c131178_g4	AT1G17520.1	2e-59	MYB_related	Homeodomain-like/winged-helix DNA-binding family protein
	c125431_g1	AT1G72650.1	8e-37	MYB_related	TRF-like 6
	c106945_g1	AT2G46410.1	3e-35	MYB_related	Homeodomain-like superfamily protein
	c114011_g1	AT2G46410.1	9e-17	MYB_related	Homeodomain-like superfamily protein
	c130343_g1	AT1G07540.1	3e-40	MYB_related	TRF-like 2
	c111672_g1	AT5G45420.1	2e-49	MYB_related	Duplicated homeodomain-like superfamily protein
	c130666_g1	AT5G41020.1	3e-126	MYB_related	myb family transcription factor
	c122753_g1	AT2G46410.1	1e-10	MYB_related	Homeodomain-like superfamily protein
	c118884_g1	AT1G75250.1	4e-29	MYB_related	RAD-like 6
	c119239_g2	AT1G01380.1	6e-15	MYB_related	Homeodomain-like superfamily protein
	c125742_g1	AT1G07540.1	3e-66	MYB_related	TRF-like 2
	c106945_g2	AT5G53200.1	5e-37	MYB_related	Homeodomain-like superfamily protein
	c129171_g3	AT5G17300.1	4e-22	MYB_related	Homeodomain-like superfamily protein
	c119642_g5	AT1G72650.1	2e-51	MYB_related	TRF-like 6
	c132054_g1	AT3G21430.2	0	MYB_related	DNA binding
	c129190_g5	AT3G21430.2	2e-23	MYB_related	DNA binding
	c128681_g3	AT4G01280.2	1e-15	MYB_related	Homeodomain-like superfamily protein
	c113639_g3	AT1G08810.2	2e-23	MYB_related	myb domain protein 60
	c126139_g1	AT2G44430.1	1e-35	MYB_related	DNA-binding bromodomain-containing protein
	c119049_g1	AT1G06910.1	6e-20	MYB_related	TRF-like 7
	c113903_g3	AT1G64100.2	4e-15	NAC	pentatricopeptide (PPR) repeat-containing protein
	c120250_g2	AT1G64100.2	6e-16	NAC	pentatricopeptide (PPR) repeat-containing protein
	c115705_g3	AT1G64100.2	1e-31	NAC	pentatricopeptide (PPR) repeat-containing protein
	c126924_g1	AT1G64100.2	2e-26	NAC	pentatricopeptide (PPR) repeat-containing protein
	c123140_g1	AT1G64100.2	2e-13	NAC	pentatricopeptide (PPR) repeat-containing protein
	c131772_g1	AT1G64100.2	1e-36	NAC	pentatricopeptide (PPR) repeat-containing protein
	c108975_g1	AT4G28500.1	1e-21	NAC	NAC domain containing protein 73
	c115812_g10	AT1G64100.2	3e-12	NAC	pentatricopeptide (PPR) repeat-containing protein
	c118875_g1	AT1G64100.2	9e-57	NAC	pentatricopeptide (PPR) repeat-containing protein
	c124478_g2	AT1G64100.2	2e-75	NAC	pentatricopeptide (PPR) repeat-containing protein
	c129747_g8	AT3G10500.1	3e-20	NAC	NAC domain containing protein 53
	c112738_g1	AT1G64100.2	5e-35	NAC	pentatricopeptide (PPR) repeat-containing protein
	c133189_g1	AT1G64100.2	4e-77	NAC	pentatricopeptide (PPR) repeat-containing protein
	c118686_g4	AT1G64100.2	8e-21	NAC	pentatricopeptide (PPR) repeat-containing protein
	c116727_g1	AT1G64100.2	1e-34	NAC	pentatricopeptide (PPR) repeat-containing protein
	c123163_g1	AT1G64100.2	4e-29	NAC	pentatricopeptide (PPR) repeat-containing protein
	c115203_g1	AT1G64100.2	2e-13	NAC	pentatricopeptide (PPR) repeat-containing protein
	c130894_g3	AT1G34190.1	6e-122	NAC	NAC domain containing protein 17
	c127870_g8	AT1G64100.2	5e-18	NAC	pentatricopeptide (PPR) repeat-containing protein
	c119649_g1	AT1G64100.2	9e-12	NAC	pentatricopeptide (PPR) repeat-containing protein
	c115486_g3	AT1G64100.2	5e-21	NAC	pentatricopeptide (PPR) repeat-containing protein
	c127228_g1	AT1G64100.2	4e-77	NAC	pentatricopeptide (PPR) repeat-containing protein
	c130161_g1	AT1G64100.2	2e-24	NAC	pentatricopeptide (PPR) repeat-containing protein
	c129112_g3	AT1G64100.2	3e-34	NAC	pentatricopeptide (PPR) repeat-containing protein
	c118511_g1	AT1G64100.2	5e-59	NAC	pentatricopeptide (PPR) repeat-containing protein
	c130222_g1	AT1G64100.2	1e-79	NAC	pentatricopeptide (PPR) repeat-containing protein
	c127689_g1	AT1G64100.2	2e-25	NAC	pentatricopeptide (PPR) repeat-containing protein
	c118080_g2	AT1G64100.2	2e-19	NAC	pentatricopeptide (PPR) repeat-containing protein
	c129953_g3	AT2G27300.1	9e-60	NAC	NTM1-like 8
	c76278_g1	AT1G01720.1	2e-16	NAC	NAC (No Apical Meristem) domain transcriptional regulator superfamily protein
	c129723_g2	AT1G64100.2	3e-39	NAC	pentatricopeptide (PPR) repeat-containing protein
	c115703_g8	AT1G01720.1	1e-35	NAC	NAC (No Apical Meristem) domain transcriptional regulator superfamily protein
	c117154_g1	AT1G64100.2	3e-44	NAC	pentatricopeptide (PPR) repeat-containing protein
	c131909_g1	AT1G64100.2	2e-63	NAC	pentatricopeptide (PPR) repeat-containing protein
	c123342_g3	AT1G64100.2	2e-53	NAC	pentatricopeptide (PPR) repeat-containing protein
	c128272_g3	AT1G64100.2	2e-39	NAC	pentatricopeptide (PPR) repeat-containing protein
	c105712_g1	AT1G64100.2	4e-13	NAC	pentatricopeptide (PPR) repeat-containing protein
	c123425_g1	AT1G64100.2	3e-27	NAC	pentatricopeptide (PPR) repeat-containing protein
	c126226_g1	AT1G64100.2	2e-19	NAC	pentatricopeptide (PPR) repeat-containing protein
	c119675_g1	AT1G64100.2	8e-15	NAC	pentatricopeptide (PPR) repeat-containing protein
	c110710_g1	AT1G64100.2	3e-16	NAC	pentatricopeptide (PPR) repeat-containing protein
	c130212_g1	AT1G64100.2	5e-29	NAC	pentatricopeptide (PPR) repeat-containing protein
	c132364_g2	AT1G64100.2	1e-39	NAC	pentatricopeptide (PPR) repeat-containing protein
	c127996_g2	AT1G64100.2	4e-29	NAC	pentatricopeptide (PPR) repeat-containing protein
	c116473_g1	AT1G64100.2	2e-30	NAC	pentatricopeptide (PPR) repeat-containing protein
	c123014_g7	AT1G64100.2	7e-47	NAC	pentatricopeptide (PPR) repeat-containing protein
	c129634_g8	AT1G69490.1	1e-13	NAC	NAC-like, activated by AP3/PI
	c126625_g5	AT3G10480.1	3e-78	NAC	NAC domain containing protein 50
	c122503_g1	AT1G64100.2	1e-62	NAC	pentatricopeptide (PPR) repeat-containing protein
	c116064_g2	AT2G43000.1	6e-93	NAC	NAC domain containing protein 42
	c124721_g3	AT4G27410.2	3e-24	NAC	NAC (No Apical Meristem) domain transcriptional regulator superfamily protein
	c117772_g5	AT1G64100.2	8e-61	NAC	pentatricopeptide (PPR) repeat-containing protein
	c127720_g3	AT1G64100.2	6e-31	NAC	pentatricopeptide (PPR) repeat-containing protein
	c123978_g2	AT1G64100.2	2e-38	NAC	pentatricopeptide (PPR) repeat-containing protein
	c130718_g2	AT1G64100.2	3e-14	NAC	pentatricopeptide (PPR) repeat-containing protein
	c127470_g4	AT1G64100.2	6e-15	NAC	pentatricopeptide (PPR) repeat-containing protein
	c128392_g2	AT4G27410.3	8e-95	NAC	NAC (No Apical Meristem) domain transcriptional regulator superfamily protein
	c115750_g3	AT1G64100.2	1e-44	NAC	pentatricopeptide (PPR) repeat-containing protein
	c121562_g1	AT2G02450.1	3e-85	NAC	NAC domain containing protein 35
	c130489_g2	AT1G64100.2	5e-33	NAC	pentatricopeptide (PPR) repeat-containing protein
	c126539_g2	AT1G64100.2	3e-47	NAC	pentatricopeptide (PPR) repeat-containing protein
	c120281_g1	AT1G56010.1	1e-74	NAC	NAC domain containing protein 1
	c132713_g1	AT1G64100.2	6e-32	NAC	pentatricopeptide (PPR) repeat-containing protein
	c127065_g1	AT1G64100.2	4e-40	NAC	pentatricopeptide (PPR) repeat-containing protein
	c130954_g3	AT1G64100.2	7e-23	NAC	pentatricopeptide (PPR) repeat-containing protein
	c131846_g3	AT1G62700.1	4e-16	NAC	Arabidopsis NAC domain containing protein 26
	c119698_g2	AT1G64100.2	1e-14	NAC	pentatricopeptide (PPR) repeat-containing protein
	c114442_g1	AT5G18270.1	1e-92	NAC	Arabidopsis NAC domain containing protein 87
	c120712_g1	AT1G64100.2	1e-74	NAC	pentatricopeptide (PPR) repeat-containing protein
	c118426_g1	AT1G64100.2	1e-64	NAC	pentatricopeptide (PPR) repeat-containing protein
	c123015_g1	AT5G04410.1	6e-117	NAC	NAC domain containing protein 2
	c132442_g1	AT1G64100.2	1e-77	NAC	pentatricopeptide (PPR) repeat-containing protein
	c131709_g1	AT1G64100.2	2e-43	NAC	pentatricopeptide (PPR) repeat-containing protein
	c131261_g2	AT1G64100.2	4e-19	NAC	pentatricopeptide (PPR) repeat-containing protein
	c112474_g1	AT1G64100.2	5e-72	NAC	pentatricopeptide (PPR) repeat-containing protein
	c133292_g1	AT1G64100.2	3e-123	NAC	pentatricopeptide (PPR) repeat-containing protein
	c130230_g1	AT1G64100.2	2e-63	NAC	pentatricopeptide (PPR) repeat-containing protein
	c117865_g3	AT5G22380.1	3e-82	NAC	NAC domain containing protein 90
	c128108_g1	AT1G64100.2	1e-70	NAC	pentatricopeptide (PPR) repeat-containing protein
	c132850_g1	AT1G64100.2	4e-120	NAC	pentatricopeptide (PPR) repeat-containing protein
	c132267_g1	AT1G64100.2	7e-29	NAC	pentatricopeptide (PPR) repeat-containing protein
	c130261_g4	AT1G64100.2	3e-20	NAC	pentatricopeptide (PPR) repeat-containing protein
	c121159_g4	AT5G64530.1	3e-29	NAC	xylem NAC domain 1
	c112868_g3	AT3G15510.1	1e-59	NAC	NAC domain containing protein 2
	c120089_g1	AT1G64100.2	8e-17	NAC	pentatricopeptide (PPR) repeat-containing protein
	c132457_g1	AT1G64100.2	2e-30	NAC	pentatricopeptide (PPR) repeat-containing protein
	c122341_g4	AT1G64100.2	8e-19	NAC	pentatricopeptide (PPR) repeat-containing protein
	c114954_g1	AT1G64100.2	4e-15	NAC	pentatricopeptide (PPR) repeat-containing protein
	c126052_g1	AT1G64100.2	2e-44	NAC	pentatricopeptide (PPR) repeat-containing protein
	c130852_g1	AT1G64100.2	3e-21	NAC	pentatricopeptide (PPR) repeat-containing protein
	c120513_g4	AT1G64100.2	8e-27	NAC	pentatricopeptide (PPR) repeat-containing protein
	c122336_g3	AT1G64100.2	5e-78	NAC	pentatricopeptide (PPR) repeat-containing protein
	c91001_g1	AT5G13180.1	2e-68	NAC	NAC domain containing protein 83
	c112572_g1	AT1G64100.2	3e-77	NAC	pentatricopeptide (PPR) repeat-containing protein
	c118812_g3	AT1G64100.2	7e-25	NAC	pentatricopeptide (PPR) repeat-containing protein
	c125406_g1	AT1G64100.2	2e-36	NAC	pentatricopeptide (PPR) repeat-containing protein
	c122682_g4	AT1G64100.2	1e-11	NAC	pentatricopeptide (PPR) repeat-containing protein
	c127177_g4	AT1G64100.2	3e-49	NAC	pentatricopeptide (PPR) repeat-containing protein
	c129006_g3	AT1G64100.2	2e-11	NAC	pentatricopeptide (PPR) repeat-containing protein
	c132970_g1	AT1G64100.2	7e-12	NAC	pentatricopeptide (PPR) repeat-containing protein
	c124148_g1	AT1G64100.2	1e-32	NAC	pentatricopeptide (PPR) repeat-containing protein
	c118071_g2	AT1G64100.2	2e-13	NAC	pentatricopeptide (PPR) repeat-containing protein
	c121046_g2	AT1G64100.2	7e-17	NAC	pentatricopeptide (PPR) repeat-containing protein
	c131045_g3	AT1G64100.2	4e-66	NAC	pentatricopeptide (PPR) repeat-containing protein
	c109803_g2	AT1G64100.2	2e-13	NAC	pentatricopeptide (PPR) repeat-containing protein
	c131242_g1	AT1G64100.2	7e-23	NAC	pentatricopeptide (PPR) repeat-containing protein
	c121110_g2	AT1G64100.2	3e-19	NAC	pentatricopeptide (PPR) repeat-containing protein
	c86596_g1	AT2G43000.1	2e-44	NAC	NAC domain containing protein 42
	c109539_g1	AT1G65910.1	4e-61	NAC	NAC domain containing protein 28
	c127594_g2	AT1G64100.2	5e-49	NAC	pentatricopeptide (PPR) repeat-containing protein
	c131935_g1	AT1G64100.2	5e-31	NAC	pentatricopeptide (PPR) repeat-containing protein
	c115965_g3	AT1G64100.2	2e-19	NAC	pentatricopeptide (PPR) repeat-containing protein
	c119866_g1	AT1G64100.2	3e-73	NAC	pentatricopeptide (PPR) repeat-containing protein
	c131958_g1	AT1G64100.2	6e-16	NAC	pentatricopeptide (PPR) repeat-containing protein
	c120835_g1	AT1G64100.2	3e-52	NAC	pentatricopeptide (PPR) repeat-containing protein
	c120514_g1	AT1G64100.2	1e-28	NAC	pentatricopeptide (PPR) repeat-containing protein
	c121110_g1	AT1G64100.2	1e-16	NAC	pentatricopeptide (PPR) repeat-containing protein
	c86596_g2	AT3G12910.1	4e-36	NAC	NAC (No Apical Meristem) domain transcriptional regulator superfamily protein
	c107286_g1	AT1G64100.2	5e-14	NAC	pentatricopeptide (PPR) repeat-containing protein
	c130582_g1	AT1G64100.2	7e-29	NAC	pentatricopeptide (PPR) repeat-containing protein
	c111540_g1	AT1G64100.2	1e-31	NAC	pentatricopeptide (PPR) repeat-containing protein
	c127633_g2	AT1G64100.2	5e-84	NAC	pentatricopeptide (PPR) repeat-containing protein
	c107388_g1	AT4G28530.1	1e-88	NAC	NAC domain containing protein 74
	c112697_g4	AT1G64100.2	4e-38	NAC	pentatricopeptide (PPR) repeat-containing protein
	c117432_g1	AT1G64100.2	9e-23	NAC	pentatricopeptide (PPR) repeat-containing protein
	c42737_g1	AT1G77450.1	3e-18	NAC	NAC domain containing protein 32
	c132972_g1	AT1G64100.2	7e-23	NAC	pentatricopeptide (PPR) repeat-containing protein
	c125018_g1	AT1G64100.2	1e-31	NAC	pentatricopeptide (PPR) repeat-containing protein
	c94776_g1	AT3G17730.1	4e-128	NAC	NAC domain containing protein 57
	c125689_g1	AT1G64100.2	8e-11	NAC	pentatricopeptide (PPR) repeat-containing protein
	c131717_g1	AT1G64100.2	3e-51	NAC	pentatricopeptide (PPR) repeat-containing protein
	c120162_g1	AT1G64100.2	4e-27	NAC	pentatricopeptide (PPR) repeat-containing protein
	c120711_g4	AT1G64100.2	1e-36	NAC	pentatricopeptide (PPR) repeat-containing protein
	c118423_g2	AT2G27300.1	2e-31	NAC	NTM1-like 8
	c128182_g2	AT1G64100.2	5e-15	NAC	pentatricopeptide (PPR) repeat-containing protein
	c121417_g2	AT1G64100.2	9e-13	NAC	pentatricopeptide (PPR) repeat-containing protein
	c129191_g1	AT1G64100.2	9e-54	NAC	pentatricopeptide (PPR) repeat-containing protein
	c133237_g1	AT1G64100.2	1e-53	NAC	pentatricopeptide (PPR) repeat-containing protein
	c125837_g3	AT1G64100.2	4e-24	NAC	pentatricopeptide (PPR) repeat-containing protein
	c111198_g3	AT1G12260.1	2e-28	NAC	NAC 007
	c117768_g1	AT1G64100.2	1e-20	NAC	pentatricopeptide (PPR) repeat-containing protein
	c123793_g2	AT1G64100.2	1e-24	NAC	pentatricopeptide (PPR) repeat-containing protein
	c128745_g4	AT1G64100.2	5e-81	NAC	pentatricopeptide (PPR) repeat-containing protein
	c121463_g1	AT1G64100.2	2e-20	NAC	pentatricopeptide (PPR) repeat-containing protein
	c132680_g1	AT1G64100.2	1e-23	NAC	pentatricopeptide (PPR) repeat-containing protein
	c123383_g1	AT1G64100.2	3e-24	NAC	pentatricopeptide (PPR) repeat-containing protein
	c123044_g1	AT1G64100.2	3e-17	NAC	pentatricopeptide (PPR) repeat-containing protein
	c129595_g2	AT5G64530.1	5e-80	NAC	xylem NAC domain 1
	c119552_g1	AT1G64100.2	9e-19	NAC	pentatricopeptide (PPR) repeat-containing protein
	c121504_g1	AT2G34720.1	3e-30	NF-YA	nuclear factor Y, subunit A4
	c116793_g1	AT3G20910.1	3e-13	NF-YA	nuclear factor Y, subunit A9
	c121750_g4	AT1G72830.1	5e-42	NF-YA	nuclear factor Y, subunit A3
	c94915_g1	AT2G37060.3	1e-58	NF-YB	nuclear factor Y, subunit B8
	c113892_g2	AT2G27470.1	1e-17	NF-YB	nuclear factor Y, subunit B11
	c127131_g3	AT5G23090.2	9e-87	NF-YB	nuclear factor Y, subunit B13
	c133059_g1	AT2G37060.3	3e-76	NF-YB	nuclear factor Y, subunit B8
	c132261_g3	AT4G14540.1	5e-31	NF-YB	nuclear factor Y, subunit B3
	c125343_g3	AT3G48590.1	9e-102	NF-YC	nuclear factor Y, subunit C1
	c126143_g4	AT1G56170.2	6e-76	NF-YC	nuclear factor Y, subunit C2
	c132020_g3	AT1G08970.4	3e-81	NF-YC	nuclear factor Y, subunit C9
	c131786_g2	AT1G08970.4	1e-69	NF-YC	nuclear factor Y, subunit C9
	c129468_g3	AT3G12480.1	2e-67	NF-YC	nuclear factor Y, subunit C11
	c49216_g1	AT5G43250.1	3e-50	NF-YC	nuclear factor Y, subunit C13
	c133268_g2	AT1G64530.1	6e-38	Nin-like	Plant regulator RWP-RK family protein
	c120743_g1	AT5G53040.1	2e-36	Nin-like	RWP-RK domain-containing protein
	c121115_g1	AT1G64530.1	1e-58	Nin-like	Plant regulator RWP-RK family protein
	c107501_g1	AT2G43500.2	5e-40	Nin-like	Plant regulator RWP-RK family protein
	c125369_g1	AT2G17150.1	0	Nin-like	Plant regulator RWP-RK family protein
	c119826_g4	AT1G13260.1	2e-40	RAV	related to ABI3/VP1 1
	c129330_g2	AT3G15270.1	1e-36	SBP	squamosa promoter binding protein-like 5
	c125223_g2	AT5G43270.3	3e-33	SBP	squamosa promoter binding protein-like 2
	c130983_g4	AT1G20980.1	2e-92	SBP	squamosa promoter binding protein-like 14
	c122820_g3	AT1G69170.1	1e-47	SBP	Squamosa promoter-binding protein-like (SBP domain) transcription factor family protein
	c115974_g3	AT5G18830.2	6e-35	SBP	squamosa promoter binding protein-like 7
	c122392_g1	AT5G50670.1	3e-18	SBP	Squamosa promoter-binding protein-like (SBP domain) transcription factor family protein
	c125416_g2	AT5G18830.2	2e-87	SBP	squamosa promoter binding protein-like 7
	c103896_g1	AT1G20980.1	4e-37	SBP	squamosa promoter binding protein-like 14
	c107908_g1	AT3G15270.1	2e-43	SBP	squamosa promoter binding protein-like 5
	c122861_g2	AT5G43270.3	1e-12	SBP	squamosa promoter binding protein-like 2
	c128201_g4	AT1G02065.2	7e-41	SBP	squamosa promoter binding protein-like 8
	c128718_g5	AT5G18830.1	8e-51	SBP	squamosa promoter binding protein-like 7
	c113315_g2	AT3G60030.1	0	SBP	squamosa promoter-binding protein-like 12
	c122820_g2	AT1G69170.1	2e-44	SBP	Squamosa promoter-binding protein-like (SBP domain) transcription factor family protein
	c114828_g3	AT5G12330.4	4e-13	SRS	Lateral root primordium (LRP) protein-related
	c86105_g1	AT3G51060.1	6e-39	SRS	Lateral root primordium (LRP) protein-related
	c90570_g1	AT5G12330.4	5e-47	SRS	Lateral root primordium (LRP) protein-related
	c114828_g1	AT5G12330.2	5e-66	SRS	Lateral root primordium (LRP) protein-related
	c89723_g1	AT5G12330.4	3e-24	SRS	Lateral root primordium (LRP) protein-related
	c116523_g1	AT1G32730.1	2e-51	SRS	#REF!
	c116745_g1	AT1G17040.1	0	STAT	SH2 domain protein A
	c127337_g2	AT5G25220.2	4e-36	TALE	KNOTTED1-like homeobox gene 3
	c118218_g2	AT5G41410.1	5e-14	TALE	POX (plant homeobox) family protein
	c129734_g3	AT5G41410.1	3e-116	TALE	POX (plant homeobox) family protein
	c122550_g1	AT5G02030.1	1e-23	TALE	POX (plant homeobox) family protein
	c127337_g1	AT5G25220.1	6e-29	TALE	KNOTTED1-like homeobox gene 3
	c130439_g3	AT5G25220.1	1e-128	TALE	KNOTTED1-like homeobox gene 3
	c114039_g1	AT5G25220.1	2e-17	TALE	KNOTTED1-like homeobox gene 3
	c129863_g3	AT2G35940.3	4e-130	TALE	BEL1-like homeodomain 1
	c127960_g4	AT1G62990.1	5e-48	TALE	KNOTTED-like homeobox of Arabidopsis thaliana 7
	c129734_g5	AT5G41410.1	3e-108	TALE	POX (plant homeobox) family protein
	c129734_g2	AT2G23760.3	2e-136	TALE	BEL1-like homeodomain 4
	c132332_g2	AT2G35940.3	1e-23	TALE	BEL1-like homeodomain 1
	c129734_g4	AT4G36870.2	7e-108	TALE	BEL1-like homeodomain 2
	c130439_g1	AT5G25220.2	3e-137	TALE	KNOTTED1-like homeobox gene 3
	c118404_g4	AT1G58100.1	3e-25	TCP	TCP family transcription factor
	c121721_g2	AT5G23280.1	2e-58	TCP	TCP family transcription factor
	c129734_g6	AT1G58100.1	2e-49	TCP	TCP family transcription factor
	c112860_g2	AT1G30210.2	4e-38	TCP	TEOSINTE BRANCHED 1, cycloidea, and PCF family 24
	c101715_g1	AT2G45680.1	2e-38	TCP	TCP family transcription factor
	c132817_g2	AT1G58100.1	3e-52	TCP	TCP family transcription factor
	c102138_g2	AT3G27010.1	3e-46	TCP	TEOSINTE BRANCHED 1, cycloidea, PCF (TCP)-domain family protein 20
	c111706_g1	AT1G68800.1	4e-21	TCP	TCP domain protein 12
	c123333_g6	AT1G69690.1	2e-42	TCP	TCP family transcription factor
	c102138_g1	AT3G27010.1	1e-66	TCP	TEOSINTE BRANCHED 1, cycloidea, PCF (TCP)-domain family protein 20
	c127028_g3	AT5G51910.2	8e-62	TCP	TCP family transcription factor
	c84230_g1	AT3G47620.1	7e-28	TCP	TEOSINTE BRANCHED, cycloidea and PCF (TCP) 14
	c94302_g1	AT3G47620.1	5e-44	TCP	TEOSINTE BRANCHED, cycloidea and PCF (TCP) 14
	c125020_g2	AT3G15030.3	1e-96	TCP	TCP family transcription factor 4
	c128761_g6	AT1G58100.1	5e-60	TCP	TCP family transcription factor
	c112365_g1	AT1G35560.1	3e-25	TCP	TCP family transcription factor
	c128091_g1	AT4G18390.2	9e-44	TCP	TEOSINTE BRANCHED 1, cycloidea and PCF transcription factor 2
	c114203_g4	AT3G15030.3	6e-51	TCP	TCP family transcription factor 4
	c111995_g1	AT5G51910.2	3e-44	TCP	TCP family transcription factor
	c118594_g1	AT3G14180.1	2e-29	Trihelix	sequence-specific DNA binding transcription factors
	c111723_g1	AT5G03680.1	7e-94	Trihelix	Duplicated homeodomain-like superfamily protein
	c128487_g2	AT2G44730.1	5e-25	Trihelix	Alcohol dehydrogenase transcription factor Myb/SANT-like family protein
	c126019_g2	AT1G76880.1	2e-39	Trihelix	Duplicated homeodomain-like superfamily protein
	c124765_g4	AT3G10040.1	2e-96	Trihelix	sequence-specific DNA binding transcription factors
	c118188_g2	AT5G01380.1	4e-30	Trihelix	Homeodomain-like superfamily protein
	c125417_g3	AT2G44730.1	4e-40	Trihelix	Alcohol dehydrogenase transcription factor Myb/SANT-like family protein
	c120803_g2	AT1G76880.1	3e-91	Trihelix	Duplicated homeodomain-like superfamily protein
	c124786_g3	AT3G14180.1	2e-58	Trihelix	sequence-specific DNA binding transcription factors
	c132831_g1	AT1G21200.1	4e-67	Trihelix	sequence-specific DNA binding transcription factors
	c123960_g1	AT3G54390.1	4e-44	Trihelix	sequence-specific DNA binding transcription factors
	c111276_g1	AT3G24490.1	3e-71	Trihelix	Alcohol dehydrogenase transcription factor Myb/SANT-like family protein
	c129252_g3	AT1G21200.1	3e-129	Trihelix	sequence-specific DNA binding transcription factors
	c109842_g1	AT3G54390.1	2e-29	Trihelix	sequence-specific DNA binding transcription factors
	c125483_g3	AT3G11100.1	2e-48	Trihelix	sequence-specific DNA binding transcription factors
	c125483_g5	AT3G58630.1	2e-43	Trihelix	sequence-specific DNA binding transcription factors
	c163723_g1	AT2G44730.1	1e-16	Trihelix	Alcohol dehydrogenase transcription factor Myb/SANT-like family protein
	c87572_g1	AT5G03680.1	8e-17	Trihelix	Duplicated homeodomain-like superfamily protein
	c119088_g1	AT3G54390.1	4e-48	Trihelix	sequence-specific DNA binding transcription factors
	c132175_g1	AT5G47660.1	6e-43	Trihelix	Homeodomain-like superfamily protein
	c118226_g3	AT3G25990.1	2e-53	Trihelix	Homeodomain-like superfamily protein
	c121598_g3	AT2G33550.1	4e-25	Trihelix	Homeodomain-like superfamily protein
	c121301_g3	AT3G24490.1	3e-68	Trihelix	Alcohol dehydrogenase transcription factor Myb/SANT-like family protein
	c120803_g3	AT1G76880.1	1e-57	Trihelix	Duplicated homeodomain-like superfamily protein
	c132549_g1	AT5G63420.1	0	Trihelix	RNA-metabolising metallo-beta-lactamase family protein
	c121728_g7	AT3G58630.1	7e-11	Trihelix	sequence-specific DNA binding transcription factors
	c87572_g2	AT5G03680.1	9e-25	Trihelix	Duplicated homeodomain-like superfamily protein
	c6285_g1	AT3G24490.1	4e-14	Trihelix	Alcohol dehydrogenase transcription factor Myb/SANT-like family protein
	c131480_g3	AT2G38250.1	9e-49	Trihelix	Homeodomain-like superfamily protein
	c132170_g3	AT3G25990.1	1e-59	Trihelix	Homeodomain-like superfamily protein
	c124856_g8	AT2G44730.1	5e-21	Trihelix	Alcohol dehydrogenase transcription factor Myb/SANT-like family protein
	c114930_g8	AT1G76880.1	8e-61	Trihelix	Duplicated homeodomain-like superfamily protein
	c131464_g2	AT3G54390.1	3e-31	Trihelix	sequence-specific DNA binding transcription factors
	c110962_g2	AT1G28520.2	1e-32	VOZ	vascular plant one zinc finger protein
	c58487_g1	AT5G59340.1	4e-48	WOX	WUSCHEL related homeobox 2
	c89683_g1	AT1G46480.1	6e-61	WOX	WUSCHEL related homeobox 4
	c122142_g2	AT3G18010.1	1e-46	WOX	WUSCHEL related homeobox 1
	c116443_g2	AT4G35550.1	4e-86	WOX	WUSCHEL related homeobox 13
	c83328_g1	AT3G18010.1	4e-33	WOX	WUSCHEL related homeobox 1
	c125020_g1	AT4G35550.1	3e-60	WOX	WUSCHEL related homeobox 13
	c122330_g1	AT4G12020.3	2e-19	WRKY	protein kinase family protein
	c120242_g1	AT4G12020.2	1e-42	WRKY	protein kinase family protein
	c132075_g1	AT4G12020.3	2e-16	WRKY	protein kinase family protein
	c127616_g4	AT4G12020.2	5e-18	WRKY	protein kinase family protein
	c125292_g1	AT4G12020.2	1e-11	WRKY	protein kinase family protein
	c132675_g1	AT5G45260.1	9e-12	WRKY	Disease resistance protein (TIR-NBS-LRR class)
	c126740_g1	AT4G12020.2	7e-18	WRKY	protein kinase family protein
	c121602_g3	AT4G24240.1	4e-76	WRKY	WRKY DNA-binding protein 7
	c129655_g2	AT4G12020.2	4e-22	WRKY	protein kinase family protein
	c115742_g2	AT4G11070.2	1e-16	WRKY	WRKY family transcription factor
	c115742_g4	AT4G11070.2	9e-20	WRKY	WRKY family transcription factor
	c105540_g1	AT4G12020.3	5e-11	WRKY	protein kinase family protein
	c126745_g5	AT4G12020.2	4e-16	WRKY	protein kinase family protein
	c128987_g2	AT4G11070.1	2e-51	WRKY	WRKY family transcription factor
	c90555_g2	AT4G24240.1	1e-79	WRKY	WRKY DNA-binding protein 7
	c118481_g2	AT1G80840.1	4e-86	WRKY	WRKY DNA-binding protein 40
	c123760_g2	AT4G12020.2	6e-13	WRKY	protein kinase family protein
	c129909_g3	AT4G12020.2	7e-14	WRKY	protein kinase family protein
	c130246_g1	AT4G12020.2	3e-21	WRKY	protein kinase family protein
	c121985_g1	AT4G12020.2	2e-13	WRKY	protein kinase family protein
	c123133_g2	AT5G56270.1	8e-51	WRKY	WRKY DNA-binding protein 2
	c117680_g7	AT4G12020.2	2e-36	WRKY	protein kinase family protein
	c116215_g1	AT4G12020.1	1e-12	WRKY	protein kinase family protein
	c130682_g3	AT4G12020.2	1e-28	WRKY	protein kinase family protein
	c126345_g3	AT1G62300.1	1e-43	WRKY	WRKY family transcription factor
	c114461_g1	AT4G04450.1	6e-89	WRKY	WRKY family transcription factor
	c128714_g1	AT4G12020.2	7e-17	WRKY	protein kinase family protein
	c130124_g1	AT4G12020.2	9e-14	WRKY	protein kinase family protein
	c115726_g1	AT4G12020.2	3e-13	WRKY	protein kinase family protein
	c126622_g1	AT5G45050.2	5e-26	WRKY	Disease resistance protein (TIR-NBS-LRR class)
	c129698_g2	AT4G12020.2	2e-19	WRKY	protein kinase family protein
	c133238_g1	AT5G45050.1	2e-12	WRKY	Disease resistance protein (TIR-NBS-LRR class)
	c129513_g1	AT4G12020.1	9e-14	WRKY	protein kinase family protein
	c122458_g2	AT4G12020.2	4e-20	WRKY	protein kinase family protein
	c129790_g1	AT4G12020.2	2e-16	WRKY	protein kinase family protein
	c123160_g3	AT4G12020.1	1e-12	WRKY	protein kinase family protein
	c122521_g3	AT4G12020.1	4e-12	WRKY	protein kinase family protein
	c130325_g1	AT4G12020.2	5e-28	WRKY	protein kinase family protein
	c113998_g1	AT1G29280.1	3e-51	WRKY	WRKY DNA-binding protein 65
	c124026_g1	AT4G12020.2	6e-13	WRKY	protein kinase family protein
	c123614_g4	AT4G30935.1	2e-108	WRKY	WRKY DNA-binding protein 32
	c115923_g2	AT4G12020.2	6e-23	WRKY	protein kinase family protein
	c127189_g2	AT4G12020.3	3e-15	WRKY	protein kinase family protein
	c133143_g1	AT4G12020.3	2e-12	WRKY	protein kinase family protein
	c113983_g1	AT5G15130.1	2e-60	WRKY	WRKY DNA-binding protein 72
	c130467_g1	AT4G12020.3	3e-16	WRKY	protein kinase family protein
	c113459_g1	AT4G01250.1	7e-50	WRKY	WRKY family transcription factor
	c126526_g1	AT4G12020.2	5e-15	WRKY	protein kinase family protein
	c132204_g2	AT4G12020.3	3e-11	WRKY	protein kinase family protein
	c118403_g3	AT4G12020.2	1e-17	WRKY	protein kinase family protein
	c123601_g3	AT4G12020.2	9e-13	WRKY	protein kinase family protein
	c128944_g1	AT4G12020.2	7e-16	WRKY	protein kinase family protein
	c123534_g2	AT4G12020.2	8e-12	WRKY	protein kinase family protein
	c130454_g2	AT4G12020.2	2e-11	WRKY	protein kinase family protein
	c111482_g2	AT4G12020.2	4e-26	WRKY	protein kinase family protein
	c127914_g1	AT4G12020.2	1e-15	WRKY	protein kinase family protein
	c120664_g4	AT4G12020.1	4e-40	WRKY	protein kinase family protein
	c129276_g8	AT1G62300.1	4e-96	WRKY	WRKY family transcription factor
	c128761_g2	AT4G12020.2	2e-19	WRKY	protein kinase family protein
	c124327_g2	AT4G12020.2	6e-11	WRKY	protein kinase family protein
	c112758_g1	AT4G12020.2	7e-19	WRKY	protein kinase family protein
	c132973_g1	AT5G45260.1	6e-11	WRKY	Disease resistance protein (TIR-NBS-LRR class)
	c103182_g1	AT5G64810.1	5e-28	WRKY	WRKY DNA-binding protein 51
	c116397_g1	AT4G12020.2	9e-21	WRKY	protein kinase family protein
	c8698_g1	AT4G11070.2	3e-41	WRKY	WRKY family transcription factor
	c116908_g1	AT4G12020.2	4e-14	WRKY	protein kinase family protein
	c129510_g3	AT2G03340.1	2e-20	WRKY	WRKY DNA-binding protein 3
	c126180_g1	AT4G12020.3	3e-15	WRKY	protein kinase family protein
	c132465_g3	AT4G12020.2	7e-37	WRKY	protein kinase family protein
	c127199_g1	AT4G12020.2	2e-22	WRKY	protein kinase family protein
	c117103_g6	AT4G12020.2	7e-16	WRKY	protein kinase family protein
	c132762_g1	AT4G12020.2	1e-65	WRKY	protein kinase family protein
	c123548_g2	AT4G12020.2	4e-11	WRKY	protein kinase family protein
	c124328_g1	AT4G12020.2	2e-11	WRKY	protein kinase family protein
	c111491_g3	AT1G69310.2	5e-17	WRKY	WRKY DNA-binding protein 57
	c118982_g3	AT4G12020.2	2e-15	WRKY	protein kinase family protein
	c127972_g2	AT4G12020.2	8e-11	WRKY	protein kinase family protein
	c127513_g1	AT4G12020.2	2e-16	WRKY	protein kinase family protein
	c130366_g1	AT4G12020.2	3e-15	WRKY	protein kinase family protein
	c128795_g3	AT4G12020.2	3e-24	WRKY	protein kinase family protein
	c124521_g2	AT4G12020.3	6e-15	WRKY	protein kinase family protein
	c121127_g5	AT4G12020.2	1e-18	WRKY	protein kinase family protein
	c126206_g2	AT4G12020.2	1e-19	WRKY	protein kinase family protein
	c132361_g1	AT4G12020.2	2e-13	WRKY	protein kinase family protein
	c131163_g2	AT4G12020.2	1e-18	WRKY	protein kinase family protein
	c119313_g1	AT4G12020.3	5e-11	WRKY	protein kinase family protein
	c120459_g4	AT4G12020.2	2e-14	WRKY	protein kinase family protein
	c126246_g2	AT4G12020.2	1e-14	WRKY	protein kinase family protein
	c128983_g1	AT4G12020.2	1e-22	WRKY	protein kinase family protein
	c129619_g1	AT4G12020.3	9e-15	WRKY	protein kinase family protein
	c127747_g1	AT4G12020.2	8e-13	WRKY	protein kinase family protein
	c125937_g1	AT4G12020.1	2e-20	WRKY	protein kinase family protein
	c131914_g2	AT4G12020.2	2e-20	WRKY	protein kinase family protein
	c128558_g3	AT4G12020.2	5e-21	WRKY	protein kinase family protein
	c117510_g2	AT4G12020.2	1e-15	WRKY	protein kinase family protein
	c111917_g1	AT4G12020.2	3e-13	WRKY	protein kinase family protein
	c119902_g1	AT4G12020.2	2e-11	WRKY	protein kinase family protein
	c123493_g1	AT4G12020.3	1e-16	WRKY	protein kinase family protein
	c132959_g1	AT4G12020.2	1e-12	WRKY	protein kinase family protein
	c125142_g1	AT2G34830.1	2e-31	WRKY	WRKY DNA-binding protein 35
	c104768_g4	AT4G39410.1	3e-52	WRKY	WRKY DNA-binding protein 13
	c121176_g3	AT4G12020.2	2e-13	WRKY	protein kinase family protein
	c120238_g3	AT4G12020.2	3e-25	WRKY	protein kinase family protein
	c113998_g2	AT1G29280.1	4e-63	WRKY	WRKY DNA-binding protein 65
	c121658_g3	AT4G12020.1	4e-11	WRKY	protein kinase family protein
	c132352_g4	AT4G12020.1	4e-34	WRKY	protein kinase family protein
	c133214_g1	AT4G12020.2	4e-17	WRKY	protein kinase family protein
	c115825_g3	AT4G12020.2	6e-20	WRKY	protein kinase family protein
	c131487_g1	AT4G12020.2	4e-23	WRKY	protein kinase family protein
	c106614_g2	AT1G13960.1	7e-16	WRKY	WRKY DNA-binding protein 4
	c123000_g4	AT4G12020.2	4e-17	WRKY	protein kinase family protein
	c123388_g2	AT4G12020.2	3e-14	WRKY	protein kinase family protein
	c98062_g1	AT5G26170.1	7e-39	WRKY	WRKY DNA-binding protein 50
	c122993_g1	AT5G45260.1	5e-11	WRKY	Disease resistance protein (TIR-NBS-LRR class)
	c129630_g1	AT4G12020.3	2e-14	WRKY	protein kinase family protein
	c129282_g1	AT4G12020.2	2e-11	WRKY	protein kinase family protein
	c122203_g6	AT4G12020.2	8e-14	WRKY	protein kinase family protein
	c121619_g1	AT4G12020.2	2e-12	WRKY	protein kinase family protein
	c129899_g3	AT4G12020.2	6e-13	WRKY	protein kinase family protein
	c119858_g1	AT4G12020.2	1e-11	WRKY	protein kinase family protein
	c118700_g5	AT4G12020.2	1e-10	WRKY	protein kinase family protein
	c127495_g1	AT4G12020.2	6e-25	WRKY	protein kinase family protein
	c131763_g5	AT4G12020.2	3e-18	WRKY	protein kinase family protein
	c131755_g1	AT4G12020.2	2e-17	WRKY	protein kinase family protein
	c107808_g1	AT4G12020.2	5e-33	WRKY	protein kinase family protein
	c116919_g1	AT4G12020.2	6e-58	WRKY	protein kinase family protein
	c117156_g2	AT4G12020.2	2e-19	WRKY	protein kinase family protein
	c121176_g4	AT4G12020.2	1e-12	WRKY	protein kinase family protein
	c103543_g2	AT2G40740.1	1e-42	WRKY	WRKY DNA-binding protein 55
	c126002_g8	AT4G12020.2	2e-24	WRKY	protein kinase family protein
	c119991_g2	AT4G12020.2	4e-17	WRKY	protein kinase family protein
	c132230_g3	AT4G31550.1	2e-108	WRKY	WRKY DNA-binding protein 11
	c118540_g4	AT4G31800.2	1e-33	WRKY	WRKY DNA-binding protein 18
	c129532_g2	AT4G12020.2	4e-11	WRKY	protein kinase family protein
	c132356_g1	AT4G12020.2	6e-16	WRKY	protein kinase family protein
	c112514_g1	AT4G12020.3	4e-12	WRKY	protein kinase family protein
	c120440_g3	AT4G12020.2	2e-14	WRKY	protein kinase family protein
	c112972_g1	AT4G12020.2	2e-12	WRKY	protein kinase family protein
	c122494_g1	AT4G12020.2	1e-16	WRKY	protein kinase family protein
	c117156_g1	AT4G12020.2	3e-14	WRKY	protein kinase family protein
	c120688_g3	AT4G12020.2	1e-17	WRKY	protein kinase family protein
	c107519_g2	AT2G30590.1	1e-68	WRKY	WRKY DNA-binding protein 21
	c127819_g1	AT4G12020.2	7e-24	WRKY	protein kinase family protein
	c127539_g5	AT4G12020.3	2e-11	WRKY	protein kinase family protein
	c131151_g2	AT4G12020.2	8e-63	WRKY	protein kinase family protein
	c118285_g2	AT4G12020.2	2e-11	WRKY	protein kinase family protein
	c111491_g2	AT1G29860.1	6e-54	WRKY	WRKY DNA-binding protein 71
	c117918_g1	AT4G26640.1	3e-78	WRKY	WRKY family transcription factor family protein
	c123869_g4	AT4G12020.2	2e-14	WRKY	protein kinase family protein
	c130099_g2	AT4G12020.2	3e-14	WRKY	protein kinase family protein
	c123181_g4	AT4G01250.1	3e-29	WRKY	WRKY family transcription factor
	c119807_g1	AT4G12020.2	3e-13	WRKY	protein kinase family protein
	c129008_g1	AT4G12020.2	5e-21	WRKY	protein kinase family protein
	c114395_g2	AT4G12020.2	1e-18	WRKY	protein kinase family protein
	c116228_g2	AT4G12020.3	7e-14	WRKY	protein kinase family protein
	c107857_g2	AT4G12020.2	7e-13	WRKY	protein kinase family protein
	c131670_g1	AT4G12020.2	1e-11	WRKY	protein kinase family protein
	c131723_g1	AT4G12020.2	1e-23	WRKY	protein kinase family protein
	c123780_g1	AT4G12020.1	1e-12	WRKY	protein kinase family protein
	c111064_g1	AT4G12020.3	1e-18	WRKY	protein kinase family protein
	c113983_g2	AT5G15130.1	2e-58	WRKY	WRKY DNA-binding protein 72
	c131921_g1	AT4G12020.2	8e-16	WRKY	protein kinase family protein
	c129294_g2	AT4G12020.2	1e-16	WRKY	protein kinase family protein
	c131842_g1	AT2G26580.2	1e-27	YABBY	plant-specific transcription factor YABBY family protein
	c47857_g1	AT1G23420.1	4e-30	YABBY	Plant-specific transcription factor YABBY family protein
	c113914_g5	AT1G08465.1	1e-23	YABBY	Plant-specific transcription factor YABBY family protein
	c116765_g3	AT2G45190.1	5e-31	YABBY	Plant-specific transcription factor YABBY family protein
	c84174_g1	AT1G23420.1	5e-11	YABBY	Plant-specific transcription factor YABBY family protein
	c126674_g2	AT5G39760.1	2e-34	ZF-HD	homeobox protein 23
	c96912_g1	AT1G69600.1	7e-14	ZF-HD	zinc finger homeodomain 1
	c75884_g2	AT1G69600.1	3e-30	ZF-HD	zinc finger homeodomain 1
	c131043_g2	AT2G02540.1	4e-65	ZF-HD	homeobox protein 21
	c120450_g2	AT3G28920.1	1e-11	ZF-HD	homeobox protein 34
	c123456_g4	AT4G24660.1	8e-57	ZF-HD	homeobox protein 22
	c96912_g4	AT1G69600.1	3e-29	ZF-HD	zinc finger homeodomain 1
	c117647_g1	AT5G39760.1	7e-27	ZF-HD	homeobox protein 23
	c123888_g6	AT4G24660.1	6e-64	ZF-HD	homeobox protein 22
	c89664_g1	AT2G18350.1	3e-30	ZF-HD	homeobox protein 24
	c129725_g5	AT1G14440.2	4e-45	ZF-HD	homeobox protein 31

## Sheet: Table S2
	Supplementary Table 2. Accessions used in primer verification.
	Cultivar	Species
	Jiangxue	C. japonica
	Hongluzhen	C. japonica
	Fire Falls	C. japonica
	Nuccio's Bella Rossa	C. japonica
	Nuccio's Cameo	C. japonica
	Magic City	C. japonica
	Joy Kendrick	C. japonica
	Kramer's Supreme	C. japonica
	Myrtifolia	C. japonica
	Bobbie Fain	C. japonica

## Sheet: Table S3
	Supplementary Table 3. Primer informations for 172 genic-SSRs identified in this study.
	Primer name	Gene ID	Primer Sequence (Forward, 5'-3')	Primer Sequence (Reverse, 5'-3')	Repeat Motif	Expected Size (bp)	Amplification result	Polymorphic	PIC
	CjSSR001	c121831_g2	GCCCAAATCGAAGCCGTTTT	ACCCATCACTCTCTCACCCA	(GTT)7	122	Products yielded	Yes	0.367093
	CjSSR002	c130543_g3	GCCTGAGCTTCAATGGCAAA	GATCGACGCAGAGCTTGAGT	(TC)10	116	Products yielded	No	\
	CjSSR003	c71960_g2	CTTGCTGAGACTCTGTCGCA	TACTCCCCCAGCTATTCCCC	(TTG)6	129	Products yielded	Yes	0.335282
	CjSSR004	c79883_g1	GAGAGAGGAGCAGCTGAGGA	AAGAAGGGAAGGGAGGTGGA	(CCG)6	136	Smear or non-specific products	No	\
	CjSSR005	c115742_g4	TTTGGGATTGCTGTTGCTGC	AGGGAGACACAGTTGCAACC	(TGG)6	134	Products yielded	Yes	0.815343
	CjSSR006	c35751_g1	ATTGCTACCACTTCGGCGTC	AGAGGGGAGGGGAGAGGATA	(CAC)6	106	Smear or non-specific products	No	\
	CjSSR007	c110285_g3	TGGGAAAGAGGTGTGTGGAG	CCGTCATTTGTGGCTCCCTA	(TA)9	144	Products yielded	Yes	0.580014
	CjSSR008	c114552_g1	CCTGCTCAACTTTCGAGGGT	TGACGCAAAAGATAGTAAAAGCTCA	(GTTT)5	126	Products yielded	Yes	0.345679
	CjSSR009	c121891_g4	GCTCCGTTCACAGCTATCGA	TTTGCACGCCGTTTTCAGAG	(GA)9	132	Smear or non-specific products	No	\
	CjSSR010	c126315_g4	GATGCTGTGTTGCAGGTGAC	TCCTTTTAGGGCCAATCAAGCT	(AT)9	129	Products yielded	Yes	0.640146
	CjSSR011	c127610_g1	GTTGAGATCGCCGGAGAGAG	CCGACGCGTTCAATGTCATT	(AG)9	141	Products yielded	No	\
	CjSSR012	c133182_g2	ACGACGCTTTTGTTTGGAGC	TGGGGTTTTGCTTGAGCGTA	(CT)9	132	Smear or non-specific products	No	\
	CjSSR013	c120073_g1	ACGAACAAATCCAGTCACACA	ATGACGTCTGAGACTTGGCC	(TC)9	138	Products yielded	Yes	0.2688
	CjSSR014	c126924_g5	CGTTTTGGAGCTTCTGAGGG	TGTTGCTTCACAGAATGAACCA	(TTG)6	101	Products yielded	Yes	0.518609
	CjSSR015	c123674_g2	CTGCGTTGGCACTACTACGA	GCGGCTCTTTTCCTTTCCAG	(TA)9	133	Products yielded	Yes	0.587734
	CjSSR016	c126398_g3	GGCAGCTTCTTGGAGCTTCT	GGTTCTACTGGCATTCACCCA	(TCC)6	125	Products yielded	Yes	0.600525
	CjSSR017	c81315_g1	CCGGAAGAGGTGGCAAAGAA	CATCAGCAACCCCCTTCCTT	(GAA)6	121	Products yielded	Yes	0.607225
	CjSSR018	c120828_g2	AGCTTCCGTTTCATCGTCGT	CTCACCGCTGCCACTCTTTA	(TCA)6	138	Smear or non-specific products	No	\
	CjSSR019	c123590_g1	ACTTCGATGCTGATGGCGAT	GGGCAACGAGTGATCCCATT	(GAT)6	118	Products yielded	Yes	0.677948
	CjSSR020	c50916_g1	TCGCATCTCAATCAGCGTGT	AGAGTTCCTCACATGGCAGC	(TCG)6	143	Products yielded	Yes	0.374307
	CjSSR021	c128098_g2	GCTCTCTGCAGTTTCCTCCA	TAGCCGAGCTACCCAGAAGA	(TCC)6	101	Products yielded	Yes	0.62037
	CjSSR022	c119385_g2	AAGCAGCTAGTACCGAAGCA	TCCATGCCAAAATCCAGGGA	(GA)9	115	Products yielded	Yes	0.826014
	CjSSR023	c117151_g5	GCCTAGCTTGGATAGAAGTGAGG	GCATTGGCTTCGTCGATCAC	(GAA)6	111	Products yielded	Yes	0.3648
	CjSSR024	c128542_g3	TCTGGCTTTCTAGAAGTTGGCA	ACCCTACCCTCTTCGCTACC	(GAG)6	112	Products yielded	Yes	0.1638
	CjSSR025	c120015_g1	GTGAGTGGGAGCTTCCTCAC	TCGTGGCGGCGTATAAGAAG	(CCA)6	139	Products yielded	Yes	0.837311
	CjSSR026	c116542_g1	CTGTTTGGGCAGAGACCCAT	CGCTCCACATATCTCTGCCC	(GCT)6	114	Products yielded	Yes	0.623181
	CjSSR027	c125177_g4	TGGGTCCCACAACTAGGAAA	ACAGCCATTCGTCGAGAACA	(TA)9	141	Products yielded	Yes	0.504533
	CjSSR028	c27627_g1	TACCTTGTACCTGTTGCGGC	TCGCTTTCTCTATCTAGGTTTTTCA	(CAA)6	125	Products yielded	No	\
	CjSSR029	c129641_g4	GTGCCGGACACTAACACTCT	CATGTGTCCCCAAGTGTCCA	(TAT)6	117	Products yielded	Yes	0.6039
	CjSSR030	c100004_g1	TGTGGGGAAGCCAAAGTTCA	CACCGACCAGATGCATCCTT	(GA)9	109	Products yielded	Yes	0.437738
	CjSSR031	c91913_g1	TTCCCAGCAGCAGCAACATA	ACAGTTCCCCCATGTTTCCG	(CCT)6	126	Products yielded	Yes	0.738119
	CjSSR032	c133244_g1	ATGGCATGCTCGATCTCAGG	TCTCTGTTCACATCTCGCGT	(GA)9	148	Products yielded	Yes	0.695854
	CjSSR033	c117731_g6	AACAGTTGGGGCACAAGGAA	TTCTTGAGAAGCACGGGCAT	(AAT)6	136	Smear or non-specific products	No	\
	CjSSR034	c51454_g1	GTTCTGGGGAAGTGCTTGGT	TCCCCATCCCTAACACCTCT	(GT)9	106	Products yielded	Yes	0.448558
	CjSSR035	c54036_g1	TTGCATGGCAAACAAGGTGG	GTGCCTTGCAACCATCCTTG	(GGT)6	140	Products yielded	Yes	0.786876
	CjSSR036	c125125_g3	CGCAGAAACAGCCCTTGATG	AAATGTGTGCTCCCTCCACC	(CTCA)5	148	Products yielded	Yes	0.67969
	CjSSR037	c123658_g2	CCCTCTCTCTCTCACCACCA	GAGGATCAGAGGTGAGCGTG	(CCA)6	103	Smear or non-specific products	No	\
	CjSSR038	c11085_g1	TGGTCTGCACATAAATGAAGATTGG	TCTTGCCTTGTCTTTAGTGGCA	(AGA)6	109	Products yielded	Yes	0.178022
	CjSSR039	c118588_g5	TAATCTTCCGTGCATGGCCA	CTGTTGCTGCAAGACACACG	(TGGG)5	112	Products yielded	Yes	0.774025
	CjSSR040	c122532_g1	GAACAGCCTGAACCCAGACA	ACTATCTCTGCCAGGCTTGC	(TG)9	142	Products yielded	Yes	0.635354
	CjSSR041	c107923_g1	CACTTCCACGGTGTCTCTCC	TCACCAGGCAAGGAAGCAAA	(GT)9	126	Products yielded	Yes	0.790821
	CjSSR042	c123699_g2	GATAGCGTGGAAGGAGGAGG	CGCACCAGGTTACGGTAGTT	(GA)9	150	Smear or non-specific products	No	\
	CjSSR043	c130140_g2	ACTTCAACTAGCGGTCCAGC	AGGAAGAGAGCCTGAGAGGG	(GA)9	135	Products yielded	Yes	0.4102
	CjSSR044	c105151_g1	CGCTTGTTGGGGTCAGTAGT	CTCTGTCCCCTTCTCTCCCA	(TCT)6	120	Products yielded	No	\
	CjSSR045	c118544_g3	GTGTGCATTGTTACTACCCACA	AGTGAAGAGCTGCTGTGAGC	(GA)9	121	Products yielded	Yes	0.687404
	CjSSR046	c124326_g1	TAGGGATCCGAGGAGCAGAC	AGTCAACACCACCAAGTGCA	(AGC)7	100	Smear or non-specific products	No	\
	CjSSR047	c124080_g1	TTACCCAAAGAACAGCCGGG	GCAGTGGGGACTAGGGTTTC	(AG)9	148	Smear or non-specific products	No	\
	CjSSR048	c129884_g3	GTGACGGTGATGGTGATGGT	AAGACTCCACATCGGCAGTG	(GTG)7	107	Products yielded	Yes	0.660523
	CjSSR049	c130541_g4	ACCACCTCCCTTTGAACTCA	ACACTCATCATAACAGCGGGT	(CT)9	126	Products yielded	Yes	0.585999
	CjSSR050	c130930_g2	AGGAGTCCACGACTACCACA	AGGTCATTTCACGTGGGAGC	(TTCA)5	142	Products yielded	Yes	0.608474
	CjSSR051	c121171_g2	AGTTGGCGTTCCAGAGATGG	CCCGGAGTTGTGATGAACGA	(GA)9	154	Smear or non-specific products	No	\
	CjSSR052	c130496_g1	AAGCTTTTGTTGCATCCCCC	CCGCGACAAAGTAACAGTGC	(TC)9	159	Smear or non-specific products	No	\
	CjSSR053	c131591_g3	TTACCCCGTCGTTCCAAGAC	GAGGAGGAGATGATGCTGGC	(GGAA)5	153	Smear or non-specific products	No	\
	CjSSR054	c176384_g1	TGTCGTCTCGTCTCGTCTCT	CAAGCAAGTGTGTGGTGTCG	(ATC)6	152	Products yielded	Yes	0.746687
	CjSSR055	c128601_g2	GCGCTTAGAAACGCCTTCAA	CGGAGGATGCAAAAATGGGC	(CT)9	151	Products yielded	No	\
	CjSSR056	c67421_g1	GGCTGAACTGAGGTTGCTCT	GCATACCAGCAGTCCACAGT	(CTG)6	152	Products yielded	Yes	0.797838
	CjSSR057	c128069_g6	AAGCCCAAGCCCTCAAACTT	GGGGTAAGCTTCCTGGGAAC	(CGG)7	154	Smear or non-specific products	No	\
	CjSSR058	c119799_g2	CTCTTCTCTCGCCACAAGCA	AGGGGCTTGAAGATGGAAGC	(CTCA)5	154	Smear or non-specific products	No	\
	CjSSR059	c114709_g2	GCACTCTCACCCTCTCATGG	AATGGAAGCCGACAACGAGA	(CAT)6	159	Products yielded	Yes	0.744258
	CjSSR060	c107656_g1	CAGACTTACCGGGTCAGCAG	CATTGCGGTGTCTTGTCTGC	(ACC)6	151	Products yielded	Yes	0.722379
	CjSSR061	c72308_g1	TGGCTGTCAAAGTAGCCGAG	ACATTCGAAACGGCAGAGGA	(CGA)6	157	Products yielded	Yes	0.864193
	CjSSR062	c57310_g1	TGGTTGTGAAAGTGATGGTGTG	GCCACAACATCACCACAACC	(CGG)6	156	Smear or non-specific products	No	\
	CjSSR063	c115188_g4	GGGGCAAGCTTGGTACTGAT	CGTCGCCGGAACTATGTTCT	(GAG)7	154	Products yielded	Yes	0.799167
	CjSSR064	c128550_g1	CTGTTGGGACCGGAGAAGTG	TCCGTCCTTTGGTTCCAAGA	(CT)9	156	Products yielded	Yes	0.828317
	CjSSR065	c131604_g1	TGGAAAAAGGGGCAAGAACCT	TCTATCTCTCTCTGTGTGTTCCC	(GATA)10	158	Products yielded	No	\
	CjSSR066	c133163_g1	CATTGGCATGCTTGAGGGTG	TCAGAATGGCCGAGGAACAC	(TGG)7	152	Products yielded	Yes	0.1638
	CjSSR067	c117054_g2	TCTCCCCCTGTGACATTATCA	AGCCCAAAAGTGCCGACTTA	(GGA)6	158	Products yielded	No	\
	CjSSR068	c128857_g5	TGTGTGGGTGTGGAGAGATG	TGCATACAAGTAATGTGCGGA	(AT)9	153	Products yielded	Yes	0.544334
	CjSSR069	c166649_g1	ACCATGATGGGCAAGTCCAA	AGGCCCATACAGTCTGTCAA	(CAC)6	151	Products yielded	Yes	0.2688
	CjSSR070	c120080_g6	TCCAGACCTTGTCGATCCCT	AAAGGCGCCTCTCCTCTTTC	(GTT)6	157	Products yielded	Yes	0.253261
	CjSSR071	c111390_g6	AGAGTGGTGGTGGTGTTGTG	ACCCAGTTTCAGTATGAACCCA	(TTG)6	155	Products yielded	No	\
	CjSSR072	c117090_g1	ATGGATGGTGGGCAGTGATG	ATTGCTTGCAGGACTCGTGA	(AAG)6	160	Products yielded	No	\
	CjSSR073	c118492_g6	GGCATTGCCGACTTCTCTGA	CGGGAGGACAAGATGTCTGG	(AGA)7	160	Products yielded	Yes	0.7723
	CjSSR074	c94343_g1	ACTTTCTGCCCTGCTTCAGA	AGCAAGAGGAACCCCAATGA	(TC)9	159	Products yielded	Yes	0.775224
	CjSSR075	c123793_g1	TCAATTAGATTGAGCCCTAGCGA	GTGAGTTCGTAGCGTTGTGC	(AC)9	159	Smear or non-specific products	No	\
	CjSSR076	c120356_g3	CCACCACTGTGTACGGTCAA	TCAGCATCGTTAAGGCAGCT	(GAC)7	151	Products yielded	Yes	0.711972
	CjSSR077	c123584_g3	GTCTTCTGCATCCAAGGCCT	TGTTGCAATACCAAACCAAAGCA	(GAT)6	156	Products yielded	No	\
	CjSSR078	c129161_g2	CTCCTCCGGAGCTTCTTCAC	AGGCTGAAGATGGTGTTGCA	(TTC)6	158	Products yielded	No	\
	CjSSR079	c128297_g5	CTCTGCCGTCTACGCCTATG	GATGATGACCCCAGTTCGCA	(CTC)7	153	No products	No	\
	CjSSR080	c120628_g5	CGCCACCAAATCATGCTCAG	GTAGCGAGTCACGAACACCA	(TTG)6	160	Products yielded	Yes	0.519745
	CjSSR081	c131917_g1	AGGTTGATGGGTTCATGGGT	ATGGTCCAACCCAAGGTTCG	(ATC)7	156	Products yielded	No	\
	CjSSR082	c130948_g1	CTCCTCCACTGACCTGCAAA	GGTGGTAGCTGGTTGTCCAA	(CT)9	159	Products yielded	Yes	0.773548
	CjSSR083	c173171_g1	GCAGATCCAGGTTGAACGGA	TGGGCGCTCTATTTTGTTCG	(AG)9	158	Smear or non-specific products	No	\
	CjSSR084	c73095_g1	TCAAGCACCATCGTGTTGGA	AACCCACACCCAAACACCAA	(GAG)6	153	Products yielded	Yes	0.734378
	CjSSR085	c129558_g1	AAGCTGAGCTGGCTAAAGGG	ACAAGGCAAAGGGTTGGGAA	(TTC)6	122	Products yielded	Yes	0.291783
	CjSSR086	c115594_g3	TCGATTTCGAAGCTCCAGAG	GGGTTTCAAATGTCACCGGC	(TC)9	156	Smear or non-specific products	No	\
	CjSSR087	c130895_g1	TGCCCAATTGCTTCGAGGAA	ACCCACTTCCAAACTCGTCT	(CT)9	109	Products yielded	Yes	0.84101
	CjSSR088	c100982_g1	AAGGGGTCAAAGAGCATGGG	TCCCTTTTCAAATCCCTACCCA	(TAA)6	157	No products	No	\
	CjSSR089	c116100_g3	GGTGTCGGCGGTGTTTTTAC	TAGGTCCCACACAACTCCCA	(CGG)6	139	Products yielded	Yes	0.500895
	CjSSR090	c130316_g7	ATGTGAAGGCAGCGATCGAT	CATGCCAAGGCTCTCAAGGA	(GAG)7	146	Products yielded	No	\
	CjSSR091	c131163_g2	AGAGTACCAAACGGGACTGC	CCACCACTGGAGGAAAAGCT	(TCA)6	147	Products yielded	No	\
	CjSSR092	c126250_g1	TCAGAGCTCGAGTCCAGAAGA	CGTCTTTGGCAGATGAGGGT	(TCA)6	129	Products yielded	Yes	0.599438
	CjSSR093	c124418_g4	TCGGGGAGAGAGACAGAGAC	ACCCATCACCTCTCCTACCC	(AGAC)5	150	Products yielded	Yes	0.463713
	CjSSR094	c113082_g1	CCATGTACGAGAGACACCCA	ACCCTACACTACACACCCCT	(CT)9	158	Products yielded	Yes	0.802626
	CjSSR095	c83470_g1	GAACCTTTCCCTCTCCCCAC	AGAAGTGGTGGTTGGTGGTG	(AAAC)6	134	Products yielded	No	\
	CjSSR096	c81277_g1	ATATGCAGGGGGTGTTGGTG	TGTTAGTGGTGGCAGCACTT	(GTG)6	149	Products yielded	Yes	0.556405
	CjSSR097	c118314_g1	AGACCGATGTTCCAGCCATG	TGGTCGCCCATACACAACTC	(AG)9	129	Products yielded	No	\
	CjSSR098	c149376_g1	GGGGGATGGTAGATCACTGC	CCATGACTACCACCATGCCA	(TGG)6	101	Products yielded	Yes	0.77443
	CjSSR099	c99817_g1	TGTAGCATTCGCATGGTGGT	GTATAGCCTTAAACCGTGCGG	(TGA)6	116	Products yielded	Yes	0.501458
	CjSSR100	c115974_g3	AGTGGCAAAATCCTGCACCA	CTCACTGATATCCGCCTCGC	(AGG)6	151	Smear or non-specific products	No	\
	CjSSR101	c160026_g1	CAACGACGACGATGTTGCAA	TCCCCTCCCGTTTTTCTTCT	(TGTC)5	156	Products yielded	Yes	0.724287
	CjSSR102	c117015_g7	ACTCAGGAGAGCCCAATTGC	GTCTCTAACTCCGGCGGAAG	(CCT)6	135	Products yielded	Yes	0.3648
	CjSSR103	c77312_g1	AGATGCTTCAATCCACAGAGT	GCTTTCATGGACACACAGAGC	(TGA)6	113	Products yielded	Yes	0.406497
	CjSSR104	c126614_g2	TGACACCCTCAAATTTGCACA	GGCAAGTTCGGGTCATGACA	(TTTC)5	120	Smear or non-specific products	No	\
	CjSSR105	c129396_g7	TTTGCAGCGAGAGTAGACCG	CATCTGTTCTTCTCTTCTCTCTTCT	(AGAAG)6	109	Products yielded	No	\
	CjSSR106	c112698_g1	CTCCTGCCACCGTCAGAATT	ACCCCCAAAACGATCGACTC	(CT)10	107	Products yielded	No	\
	CjSSR107	c111476_g1	AGCCACCATCACCATCCTTG	CGTGCTTGTCTCCGTTTTGG	(GA)9	107	Products yielded	Yes	0.73468
	CjSSR108	c116376_g1	AGTGGAGAAAGGAATGGCCG	AGCTCGCCACTGAAACTACC	(GGC)7	117	Products yielded	Yes	0.7422
	CjSSR109	c105025_g1	GAAATGCCTCCGAATCGCAC	AAACATCTGTGACAATCGATCG	(TTTC)5	146	Products yielded	Yes	0.373886
	CjSSR110	c119287_g2	CTCTGACATTCCCGGAGCTC	CCAACACTGGTGCCATGTTC	(AAT)6	118	Products yielded	No	\
	CjSSR111	c122793_g2	TGTGGACCAAAGTGTACCGT	GGGTGGGGAAGTTATGGTGG	(AT)9	155	Products yielded	Yes	0.751088
	CjSSR112	c132560_g3	AATTTTGCTCACCAGTCCAAC	TGGAGGTGAGAGAAGTGGGT	(CT)9	120	Products yielded	Yes	0.752399
	CjSSR113	c126177_g2	GCCTTATCGCTTTGCTGCTC	CGCGGCCGATCTACAAAAAG	(TCA)6	111	Products yielded	Yes	0.375
	CjSSR114	c122338_g1	TGCGATTGACGAGGAAGGAG	GCTTCTGGCCTTCCTGTTTG	(TG)9	156	Smear or non-specific products	No	\
	CjSSR115	c131366_g1	TAGCATTCACCACCTCAGCC	TGTGTACTTGAGTGGTGCCC	(TAAA)5	100	Products yielded	Yes	0.738484
	CjSSR116	c132861_g1	GCAGACGTAGGGCACATGTT	TTCCTCAGGATCCCCCTCAG	(GAG)6	149	Smear or non-specific products	No	\
	CjSSR117	c124694_g6	AGTGCTTGATGTCCACCACA	TCTCCACGCGACTTTGTCAA	(TTA)6	140	Products yielded	No	\
	CjSSR118	c115457_g3	GGGATTGCCAGGGAGAGATG	GGTGCATTTTTGGCATCGGA	(GTG)6	141	Products yielded	Yes	0.595246
	CjSSR119	c119287_g3	GTGGATCGTTGGAAACAGTGC	AGGAGAGCCAGAAAGCAAGA	(CT)9	135	Products yielded	Yes	0.676027
	CjSSR120	c133227_g4	GGTGGAGAGAGAGAGGAGGG	AGCACCACAGAAACACCACA	(AG)10	114	Smear or non-specific products	No	\
	CjSSR121	c118291_g1	TCTCTGGCTCCGACACAAAG	AGGAGATTGGAGAGGAGGCC	(CAG)6	132	Products yielded	No	\
	CjSSR122	c114965_g2	CCGTGAAACCCTTCTCAGGT	ACCCAACCCAACCCAACAAA	(ATT)6	143	Products yielded	Yes	0.345679
	CjSSR123	c82570_g1	TGGTCCTCATCGATTCCCCT	GCCTCAAGAACTGACAGCCT	(GCC)6	149	Products yielded	Yes	0.555091
	CjSSR124	c126757_g5	AAGGGGAGACTCCTGCTCTT	CCCTCAAAAGACCCAGGCTC	(TTC)6	148	Products yielded	Yes	0.853564
	CjSSR125	c128315_g1	TTGCTTCTCTATCGCTGCCT	ATTTACGAAGCCGCCCTCAA	(GACT)6	107	Products yielded	Yes	0.585719
	CjSSR126	c121159_g4	CGGCTCTCAGACTCTGGTTC	TTGCGTTCGTACACTCGACA	(TAG)6	119	Products yielded	Yes	0.3648
	CjSSR127	c3029_g1	TGCATATGCCCATGTAGGTTGA	CCATCGCTGAGTGACTGCTA	(CTT)6	135	Products yielded	Yes	0.304688
	CjSSR128	c123399_g8	GCAGCGATGTTTGTGTGGAA	AACAGTTGGTAGAGCACGGG	(TTCC)5	145	Products yielded	Yes	0.8048
	CjSSR129	c128224_g2	TGCACAGACCTGTATGCACA	GATGCTTCCCTCGCGTATCA	(ATAG)5	154	Products yielded	Yes	0.669467
	CjSSR130	c128971_g3	TCAACACCACTTTCGGTCCA	TTTGTTCCAGCACAGTCGGA	(GCA)6	101	Products yielded	Yes	0.358887
	CjSSR131	c118928_g1	ACAATGTCACCCACCCTTGG	GGCACCAGCTTTGAGTAGGA	(TGA)6	160	Products yielded	Yes	0.602794
	CjSSR132	c111528_g2	TGATGGTTCAGCTGGGCTTT	GGTTGGTCACCGTGGACTTA	(GA)9	142	Products yielded	Yes	0.345679
	CjSSR133	c142418_g1	CATCATCACAACAGGCGCAG	TGGATGGCAAGTCGTTTGGA	(GGC)6	117	Smear or non-specific products	No	\
	CjSSR134	c131748_g3	GGCCTTTCCTTCCCAGTCTC	CTTCCACGCCGCCATTAATG	(TGA)6	149	Products yielded	Yes	0.768428
	CjSSR135	c122731_g1	CGTGGAAGGTATCGGCTTGT	ATCCATGTGTGCAGTTGGGT	(AGT)7	108	Products yielded	Yes	0.654372
	CjSSR136	c81986_g1	GGCGGATGAAAGGGAGTTGA	AACCCTCTTCTCCTCCTCCC	(GAG)6	141	Products yielded	Yes	0.375
	CjSSR137	c64047_g3	ACCGCAACAACAAATACCGC	ACGGGTAGCTTCACCTTTGG	(CTG)6	114	Products yielded	Yes	0.60498
	CjSSR138	c129793_g2	GCAAGTCCTTCCTATCAGCCT	TGTAAAGTGCTTGATTACAATTACCA	(AG)9	156	Products yielded	Yes	0.803821
	CjSSR139	c113693_g3	CCAGGCCCCACATTCAAGAT	TTGAGAAATGGGGCAGCCAT	(CTG)7	159	Products yielded	Yes	0.782046
	CjSSR140	c118159_g1	GTGGCGTGGTGGATGATTTG	CCTCCAAACCTCTGAAAACGC	(TGG)6	131	Products yielded	Yes	0.853664
	CjSSR141	c120382_g6	ACCGCTACCGCTTGAATTCA	CCACCACCACTCCCTTCTTC	(TGT)6	154	Smear or non-specific products	No	\
	CjSSR142	c125822_g1	GGGTTGCCAAAATTGCCTCC	GGGTTTAGGGTGAGGTGTGG	(CCT)6	146	Products yielded	Yes	0.797382
	CjSSR143	c124210_g4	CTTGGCAAGTCACACCAACG	GAGTCCTCCTTGAAGCTGCA	(TTC)6	122	Products yielded	Yes	0.55668
	CjSSR144	c111236_g2	CGGAAATGAATCCTTTGAGATGTGA	AGAACTTCGCTATCCACTTTCA	(TTA)6	157	Products yielded	Yes	0.151629
	CjSSR145	c131491_g8	TCACACTGGTTCGACTTGGG	CGCCACCACCTTCATTCTCT	(AAG)6	143	Products yielded	Yes	0.685011
	CjSSR146	c78904_g1	TGAAGATGTTGGTTCTGATGAGGA	CTGGTCCAGATGGGCTTTGT	(AAG)6	123	Products yielded	Yes	0.775834
	CjSSR147	c105617_g1	GACAGAGAGAGAGCAGTTTCGA	CGAGCAAGGATCTCGAGTCG	(GA)9	130	Smear or non-specific products	No	\
	CjSSR148	c127414_g1	ACTGCTGGGTTGGGTTAGTG	GAGAGCCTGTGCAACCCTAG	(ATTT)5	142	Products yielded	Yes	0.291783
	CjSSR149	c110745_g1	CTTCCATGGCCCAGATGTGT	CTCCTACCTAGCCTCCTCCC	(GGC)6	146	Smear or non-specific products	No	\
	CjSSR150	c11484_g1	TGAAACTCATTTTCGATCCAAAGCT	AGGTTTTGCCACACACTCGT	(TG)9	122	Smear or non-specific products	No	\
	CjSSR151	c132438_g1	AGCCCACGAAAACTGAAGTCT	TAAGAGCCATCGTCTTGGGC	(AG)9	136	Products yielded	Yes	0.449074
	CjSSR152	c103682_g1	GGGATTGGTGTCTCTGGGTC	GGCAGATCCAAGAAGGTGGT	(TTGA)6	102	Products yielded	Yes	0.556405
	CjSSR153	c111765_g1	CACCAAGTTCCTACGGGGTG	CGAGGAAAGGAAAGCCAGCT	(CTC)6	117	Products yielded	Yes	0.733037
	CjSSR154	c96399_g1	TGGCGGGGATTTTTACGACT	TGTCCCTAGCAGTGCTTAGC	(TTAT)5	124	Products yielded	Yes	0.565947
	CjSSR155	c115823_g3	ACAAGAACGGGTTGGGCTAG	TCTTCCACCGGAGACCATCA	(GAA)6	110	Products yielded	Yes	0.60498
	CjSSR156	c131043_g4	GCCATTGTCCAGTTGGCATG	AAATAGGGCCTCGCAGTAGC	(AG)10	136	Products yielded	Yes	0.51123
	CjSSR157	c131226_g2	TCGAAGATCCAAGGCCTTGA	GTGGCAAGAGACGAGCAGAT	(CT)10	156	Products yielded	Yes	0.4992
	CjSSR158	c112970_g1	ATAGCAAGCGGAGGAACCTG	GCTTCCTGGTCTCACTTCCC	(AAG)6	129	Products yielded	Yes	0.614729
	CjSSR159	c125727_g3	TGAGGTGGAACTCATGGAACA	CAGGTCACACAGCTCCAGAG	(AT)10	143	Products yielded	Yes	0.672
	CjSSR160	c115372_g6	AGAGGCCATCAAAGCGGAAA	CGGTCTCGGTCGATTCTCAG	(GAC)6	120	Products yielded	Yes	0.624712
	CjSSR161	c57066_g1	TGTCACAATCCTTTTGGCCA	ACTGCTCGTATGGTTGGTGG	(GAA)6	126	Products yielded	Yes	0.375
	CjSSR162	c132785_g2	TCAGTAGCGGTTGTAGTGGC	ATATGGAGCTCCGTCCATGC	(GGAGGC)5	140	Products yielded	No	\
	CjSSR163	c127117_g3	GTCTCCCTCACCCACCATTG	ATGGGAGTAGTTGGGAGGCA	(CTG)6	155	Products yielded	Yes	0.55668
	CjSSR164	c96404_g2	ATCACAGAGAAATTTGATTCTCTCAA	GTTGTGGCTGCTGGATTTGG	(CT)9	156	Smear or non-specific products	No	\
	CjSSR165	c98888_g1	GAGGGAGAGAAAAGGCCGAG	TGCTGTTGTTTGGGATTGCG	(GAA)6	119	Products yielded	No	\
	CjSSR166	c132615_g6	CAGTTCTGCGGCCTTAGACA	GGCATTTCGACTCTGGTGGA	(CAGAAA)5	123	Products yielded	Yes	0.373516
	CjSSR167	c132777_g2	AGGCTGCGTGATACATGTCA	AGGGTTTCATTTGTGTGCACA	(AG)9	149	No products	No	\
	CjSSR168	c102437_g1	CTCCTCCGATCGAACAGCTC	TGGCAGCTTCAAGTCTTGCT	(GA)9	158	Products yielded	No	\
	CjSSR169	c113520_g7	GGGTGTGTTTGGACTCCACA	CATTTTGCAGAAATCAGAATGATCAT	(TTC)6	112	Products yielded	No	\
	CjSSR170	c130229_g2	TGTCCGGGGAGATTTTCTGC	TAATCCTCTGTGGCCCCTGT	(AT)11	154	Products yielded	No	\
	CjSSR171	c113613_g1	TCTCTGCTGGTAAAGGGGGT	GCAAGTGAAGGGTTAAAGGTAGAC	(AC)9	131	Products yielded	No	\
	CjSSR172	c100443_g1	TTTGGGTTTCGGCTTTGCAG	ATCGGCTCGTTCTGCTACTG	(AGC)6	130	Products yielded	No	\

## Sheet: Table S4
	Supplementary Table 4. Transferability of 51 genic-SSR markers to other Camellia species.
	Primer name	C. sinensis	C. sasanqua cultivar 'Bonanza'	C. sasanqua wild accession	C. rosthorniana cultivar 'Tianshanxue'	C. reticulata cultivar 'Lovely Lady'	C. reticulata cultivar 'Larry Piet'	C. reticulata cultivar 'Valentine Day'	C. reticulata cultivar 'Yunzhen'	C. azalea cultivar 'Nanyue Hongxia'	C. nitidissima wild accession	C. oleifera wild accession	C. chuongtsoensis wild accession
	CjSSR001	+	+	+	+	+	+	+	+	+	+	+	+
	CjSSR003	+	+	+	+	+	+	+	+	+	+	+	+
	CjSSR007	+	+	+	+	+	+	+	+	+	+	+	+
	CjSSR008	+	+	+	+	+	+	+	+	+	+	+	+
	CjSSR014	-	+	+	+	+	+	+	+	+	+	+	+
	CjSSR015	+	+	+	+	+	+	+	+	+	+	+	+
	CjSSR016	+	+	+	+	+	+	+	+	+	+	+	+
	CjSSR020	+	+	+	+	+	+	+	+	+	+	+	+
	CjSSR021	-	+	+	+	+	+	+	+	+	+	+	+
	CjSSR022	+	+	+	+	+	+	+	+	+	+	+	+
	CjSSR023	+	+	+	+	+	+	+	+	+	+	+	+
	CjSSR025	-	+	+	+	+	+	+	+	+	+	+	+
	CjSSR026	+	+	+	+	+	+	+	+	+	+	+	+
	CjSSR030	+	+	+	+	+	+	+	+	+	+	+	+
	CjSSR031	+	+	+	+	+	+	+	+	+	+	+	+
	CjSSR032	+	+	+	+	+	+	+	+	+	+	+	+
	CjSSR034	+	+	+	+	+	+	+	+	+	+	+	+
	CjSSR040	+	+	+	+	+	+	+	+	+	+	+	+
	CjSSR041	+	+	+	+	+	+	+	+	+	+	+	+
	CjSSR048	+	-	-	+	+	+	+	+	+	+	+	+
	CjSSR049	+	+	+	+	+	+	+	+	+	+	+	+
	CjSSR050	+	+	+	+	+	+	+	+	+	+	+	+
	CjSSR059	+	+	+	+	+	+	+	+	+	+	+	+
	CjSSR060	+	+	+	+	+	+	+	+	+	+	+	+
	CjSSR063	+	+	+	+	+	+	+	+	+	+	+	+
	CjSSR064	+	+	+	+	+	+	+	+	+	+	+	+
	CjSSR068	+	+	+	+	+	+	+	+	+	+	+	+
	CjSSR073	+	+	+	+	+	+	+	+	+	+	+	+
	CjSSR074	+	+	+	+	+	+	+	+	+	+	+	+
	CjSSR076	+	+	+	+	+	+	+	+	+	+	+	+
	CjSSR082	+	+	+	+	+	+	+	+	+	+	+	+
	CjSSR084	+	+	+	+	+	+	+	+	+	+	+	+
	CjSSR087	+	+	+	+	+	+	+	+	+	+	+	+
	CjSSR093	+	+	+	+	+	+	+	+	+	+	+	+
	CjSSR094	+	+	+	+	+	+	+	+	+	+	+	+
	CjSSR098	+	+	+	+	+	+	+	+	-	+	+	+
	CjSSR099	+	+	+	+	+	+	+	+	+	+	+	+
	CjSSR101	+	-	-	+	+	+	+	+	+	+	+	+
	CjSSR108	+	+	+	+	+	+	+	+	+	+	+	+
	CjSSR109	+	+	+	+	+	+	+	+	+	+	+	+
	CjSSR127	+	+	+	+	+	+	+	+	+	+	+	+
	CjSSR128	+	+	+	+	+	+	+	+	+	+	+	+
	CjSSR130	+	+	+	+	+	+	+	+	+	+	+	+
	CjSSR138	+	+	+	+	+	+	+	+	+	+	+	+
	CjSSR139	+	+	+	+	+	+	+	+	+	+	+	+
	CjSSR140	+	+	+	+	+	+	+	+	+	+	+	+
	CjSSR142	+	+	+	+	+	+	+	+	+	+	+	+
	CjSSR143	+	+	+	+	+	+	+	+	+	+	+	+
	CjSSR145	+	+	+	+	+	+	+	+	+	+	+	+
	CjSSR154	+	+	+	+	+	+	+	+	+	+	+	+
	CjSSR155	+	+	+	+	+	+	+	+	+	+	+	+
	Transferability (%)	94.12	96.08	96.08	100	100	100	100	100	98.04	100	100	100
	“+” = present of PCR amplicons; “-” = absent of PCR amplicons

## Sheet: Table S5
Supplementary Table 5. Accessions used in genetic relationship analysis
No.	Cultivar	Species	Breeding approach	Flower color	Flower type
1	Elsie Jury	C. saluenensis x C. japonica	hybridization	slight orchid	peony
2	Ed Combatalade	C. japonica	chance seedling	red	double (formal)
3	Elaine's Betty	C. japonica	chance seedling	pink	peony to double (rose)
4	Jiangxue	C. japonica	unclear	red	single
5	Bobbie Fain	C. japonica	unclear	red	semi-double to anemone
6	Caidan/Colourful Red	C. japonica	mutation	pink (deep) with red stripe	double (formal)
7	Spring Daze	C. japonica	hybridization	pink (blush)	double (formal to rose)
8	Helen Bower	C. japonica	unclear	red (rose) with purple shading	double (rose)
9	Grand Marshal	C. japonica	unclear	red (deep)	semi-double (amenone to peony)
10	Dazhusha	C. japonica	unclear	large vermilion	double (formal)
11	L.T. Dees	C. japonica	chance seedling	red	double (formal)
12	Julia France	C. japonica	unclear	pink (light)	semi-double
13	Red Red Rose	C. japonica	unclear	red (bright)	double (formal rose-like)
14	Kathryn Funari	C. japonica	unclear	pink (deep veined)	double (formal)
15	Spring Sonnet Variegated	C. japonica	unclear	pink with deep red margins	semi-double
16	Glen 40 Variegated	C. japonica	unclear	red (deep) with blotched white	double (formal)
17	Roger Hall	C. japonica	chance seedling	red	double (formal)
18	Black Magic	C. japonica	unclear	red (dark and glossy)	semi-double to double (rose)
19	In The Pink	C. japonica	chance seedling	pink	double （formal to rose）
20	Hongluzhen	C. japonica	unclear	red (deep scarlet)	semi-double to loose peony
21	Hongye Beila	C. japonica	chance seedling	red	double (rose)
22	Flowerwood	C. japonica	mutation	dark red	double (rose to formal)
23	Fire Falls	C. japonica	unclear	vivid red	double (loose double)
24	C.M. Hovey	C. japonica	unclear	bright crimson scarlet	double (formal)
25	Gypsy Rose	C. japonica	chance seedling	red	double (formal)
26	Carter's Sunburst	C. japonica x C. reticulata	hybridization	pink (striped deeper pink)	semi-double to peony to double
27	Masterpiece	C. japonica	chance seedling	white (sometimes opening faintly blush)	double (formal)
28	Jinbi Huihuang	C. japonica	mutation	red with purple toning	double (rose to formal)
29	Kona	C. japonica	mutation	white to unusual greenish white	peony
30	Kramer's Supreme	C. japonica	unclear	red	peony
31	Hakuhan-kujaku	C. japonica	unclear	red with white blotched	semi-double
32	Extravaganza	C. japonica	chance seedling	white vividly marked and striped light red	semi-double to amenone
33	High Fragrance	C. hybrid	hybridization	pink	peony
34	Leucantha	C. japonica	unclear	red (deep crimson with white spots)	semi-double to rose form
35	Myrtifolia	C. japonica	unclear	red	double
36	Marian	C. japonica	chance seedling	red	anemone to peony
37	Mary Fischer	C. japonica	chance seedling	pink (blush to deeper)	peony
38	Mabel Bryan	C. japonica	chance seedling	white to pink	semi-double
39	Coquettii/Glen 40	C. japonica	unclear	turkey red	double (formal)
40	Magic City	C. japonica	chance seedling	red (fire)	peony
41	Nicole	C. japonica	unclear	pink	double (formal)
42	Nuccio's Cameo	C. japonica	chance seedling	pink	double (formal)
43	Nuccio's Gem	C. japonica	chance seedling	white	double (formal)
44	Kramer's Supreme	C. japonica	mutation	red (blotched white)	peony
45	Margaret Davis	C. japonica	mutation	pink	semi-double to peony
46	Pearl Maxwell	C. japonica	chance seedling	pink	double (formal)
47	Joy Kendrick	C. japonica	chance seedling	white to pink with light pink stripes	double (formal)
48	Just Sue	C. japonica	mutation	pink	peony
49	Ruixue	C. japonica	unclear	white (tending to milk yellow in the centre)	Ameone to peony
50	Rosea Superba	C. japonica	unclear	pink	doubel
51	Tiffany	C. japonica	unclear	pink	peony (loose)
52	Tom Knudsen	C. japonica	chance seedling	red (dark)	double (rose)
53	Virginia	C. japonica	unclear	pink	double (formal)
54	Debutante	C. japonica	unclear	pink	peony
55	Touchdown	C. japonica	unclear	pink	peony
56	Desire	C. japonica	hybridization	pink	double (formal)
57	Miss Charleston Variegated	C. japonica	mutation	red	semi-double to peony form
58	Veiled Beauty	C. japonica	chance seedling	pink	peony to rose
59	Fimbriata	C. japonica	unclear	white	double
60	Yilanjiao	C. japonica	unclear	white (crimson stripes)	double (formal)
61	Queen Diana	C. japonica	hybridization	pink	double (formal)
62	Yudan	C. japonica	mutation	white	double (formal)
63	Yuanyang Fengguan	C. japonica	mutation	red (with pink stripes)	double (formal)
64	Grand Marshal Variegated	C. japonica	mutation	red (with white blotched)	Anemone to peony
65	Elizabeth Weaver	C. japonica	hybridization	pink	double (formal)
66	Zichonglou	C. japonica	unclear	red	semi-double
67	Nuccio's Bella Rossa	C. japonica	chance seedling	red	double (formal)
68	Dusty	C. japonica	chance seedling	pink (rose)	double (formal)
69	Dahlohnega	C. japonica	hybridization	yellow	double (formal)
70	Fudingdabai	C. sinensis	unclear	white	Single
71	Bonanza	C. sasanqua	chance seedling	deep red	semi-double to peony
72	Tian shan Fen	C. rosthorniana	mutation	pink	single
73	Lovely Lady	C. reticulata	chance seedling	pink	double (formal)
74	Larry Piet	C. reticulata	hybridization	red	semi-double to formal double
75	Valentine Day	C. reticulata	hybridization	pink	double (formal, rose)
76	Yunzhen	C. reticulata	unclear	Pink	single
77	Nanyue Hongxia	C. azalea	\	red	Single
78	Valley Knudsen	C. saluenensis x C. reticulata	hybridization	pink	semi-double to peony
79	Cile Mitchell	C. saluenensis x C. japonica	hybridization	pink	double (rose to formal)
80	Orchid Beauty	C. saluenensis x C. japonica	hybridization	orchid	double (formal)
81	Softly	C. saluenensis x C. japonica	hybridization	orchid	double (formal)
82	Anticipation	C. saluenensis x C. japonica	hybridization	orchid	peony
83	Elsie Hughes	C. reticulata x C. japonica	hybridization	pink	double (formal)
84	Dr Clifford Parks	C. reticulata x C. japonica	hybridization	red	anemone
85	kagirohi	C.nitidissima x C. japonica	hybridization	yellow	double (formal)
86	\	C.nitidissima	\	yellow	Basically a single flap
87	\	C. oleifera	\	white	Mostly a single flap
88	\	C. chuongtsoensis	\	Dark yellow	Single to semi-double type
89	\	C. sasanqua	\	Red	semi-double to peony
